# Supplementary material for: Chemically modified graphene films with tunable negative Poisson’s ratios
Source: Nat Commun. 2019 Jun 4;10:2446. doi: 10.1038/s41467-019-10361-3 (PMC6547682; doi:10.1038/s41467-019-10361-3)
Supplement: Supplementary file 3 — Source Data [file 41467_2019_10361_MOESM3_ESM.xlsx]

## Sheet: Figure 1b
Figure 1b

## Sheet: Figure 2a
Figure 2a
		Longitudinal strain(%)	Transverse strain %
	Data 1	1.331e-12	-2.03968e-10
		-9.35584e-06	0.000645768
		0.000592689	0.000824769
		0.000830025	0.00207
		0.00116	0.00149
		0.00166	0.00176
		0.00212	0.00184
		0.00257	0.00181
		0.00267	0.00216
		0.00335	0.00214
		0.00363	0.00238
		0.00439	0.00258
		0.00478	0.00313
		0.0049	0.00358
		0.00567	0.0033
		0.00618	0.00322
		0.00673	0.00402
		0.00727	0.00327
		0.00751	0.00353
		0.00819	0.00388
		0.00874	0.00419
		0.00937	0.00506
		0.00967	0.00475
		0.01042	0.00447
		0.01068	0.00466
		0.01133	0.00597
		0.01139	0.00514
		0.01211	0.00599
		0.01254	0.00615
		0.01288	0.00548
		0.0134	0.00591
		0.01395	0.00677
		0.01442	0.00706
		0.01448	0.00686
		0.01529	0.00718
		0.01544	0.00678
		0.01628	0.00716
		0.01672	0.00738
		0.01722	0.00757
		0.01772	0.00828
		0.01828	0.00916
		0.01876	0.00822
		0.01916	0.00863
		0.01961	0.00969
		0.02018	0.00966
		0.0206	0.01027
		0.02095	0.01053
		0.02142	0.01067
		0.0216	0.01072
		0.0221	0.01106
		0.02229	0.01094
		0.02314	0.01143
		0.02353	0.01161
		0.02386	0.01212
		0.02436	0.0122
		0.02447	0.01137
		0.02504	0.01264
		0.0254	0.01204
		0.02535	0.0117
		0.02556	0.0117
		0.02603	0.01167
		0.02589	0.01161
		0.02642	0.01181
		0.02682	0.01217
		0.02706	0.01218
		0.02734	0.01229
		0.02615	0.01239
		fitting equation
	Data 2	y=0.4744x

## Sheet: Figure 2b
Figure 2b
		Longitudinal Strain	Transverse Strain			strain	Poisson's ratio
	Data 1	1.331e-12	-2.03968e-10			0.2	0.51±0.16
		-9.35584e-06	0.000645768			0.4	0.49±0.11
		0.000592689	0.000824769			0.6	0.45±0.07
		0.000830025	0.00207			0.8	0.45±0.05
		0.00116	0.00149			1	0.47±0.04
		0.00166	0.00176			1.2	0.48±0.04
		0.00212	0.00184			1.4	0.51±0.05
		0.00257	0.00181			1.6	0.51±0.05
		0.00267	0.00216			1.8	0.53±0.05
		0.00335	0.00214			2	0.54±0.05
		0.00363	0.00238
		0.00439	0.00258
		0.00478	0.00313
		0.0049	0.00358
		0.00567	0.0033
		0.00618	0.00322
		0.00673	0.00402
		0.00727	0.00327
		0.00751	0.00353
		0.00819	0.00388
		0.00874	0.00419
		0.00937	0.00506
		0.00967	0.00475
		0.01042	0.00447
		0.01068	0.00466
		0.01133	0.00597
		0.01139	0.00514
		0.01211	0.00599
		0.01254	0.00615
		0.01288	0.00548
		0.0134	0.00591
		0.01395	0.00677
		0.01442	0.00706
		0.01448	0.00686
		0.01529	0.00718
		0.01544	0.00678
		0.01628	0.00716
		0.01672	0.00738
		0.01722	0.00757
		0.01772	0.00828
		0.01828	0.00916
		0.01876	0.00822
		0.01916	0.00863
		0.01961	0.00969
		0.02018	0.00966
		0.0206	0.01027
		0.02095	0.01053
		0.02142	0.01067
		0.0216	0.01072
		0.0221	0.01106
		0.02229	0.01094
		0.02314	0.01143
		0.02353	0.01161
		0.02386	0.01212
		0.02436	0.0122
		0.02447	0.01137
		0.02504	0.01264
		0.0254	0.01204
		0.02535	0.0117
		0.02556	0.0117
		0.02603	0.01167
		0.02589	0.01161
		0.02642	0.01181
		0.02682	0.01217
		0.02706	0.01218
		0.02734	0.01229
		0.02615	0.01239
		Longitudinal Strain	Transverse Strain
		-5e-06	0
	Data 2	0.000435	-1.2012e-05
		0.00034	-2.4024e-05
		0.00097	0.000102102
		0.00138	0.000156156
		0.00175	0.00036036
		0.00209	0.000468468
		0.00244	0.000612612
		0.00291	0.00118
		0.003	0.000768768
		0.00366	0.00081081
		0.00381	0.000912912
		0.00445	0.00147
		0.00457	0.0014
		0.0051	0.00185
		0.0054	0.00187
		0.006	0.00205
		0.00585	0.00213
		0.00667	0.00235
		0.00668	0.00213
		0.00731	0.00223
		0.00769	0.00255
		0.00807	0.00348
		0.00805	0.00312
		0.00869	0.00339
		0.00902	0.00388
		0.00931	0.00445
		0.00936	0.00417
		0.01004	0.00496
		0.0104	0.00486
		0.0104	0.00511
		0.01103	0.00542
		0.01138	0.00526
		0.01134	0.00559
		0.01179	0.0062
		0.0123	0.00617
		0.01265	0.00581
		0.01284	0.00731
		0.01329	0.00685
		0.01336	0.00754
		0.01397	0.00724
		0.01438	0.00759
		0.01468	0.00811
		0.01513	0.00772
		0.01523	0.00801
		0.01553	0.00799
		0.01598	0.00814
		0.01608	0.00829
		0.01638	0.00892
		0.01647	0.00846
		0.01687	0.00938
		0.01717	0.00924
		0.01723	0.0096
		0.0178	0.00956
		0.0181	0.00975
		0.01834	0.0104
		0.01878	0.01054
		0.01895	0.01033
		0.01931	0.01107
		0.01947	0.01133
		Longitudinal Strain	Transverse Strain
		-3.1217e-11	-2.02752e-10
	Data 3	5.56227e-05	0.000641917
		0.000578903	0.000819849
		0.000634742	0.00206
		0.000861279	0.00148
		0.00169	0.00175
		0.00158	0.00183
		0.00226	0.0018
		0.00242	0.00215
		0.00291	0.00213
		0.0036	0.00237
		0.00391	0.00257
		0.00436	0.00312
		0.00481	0.00355
		0.00497	0.00328
		0.00532	0.0032
		0.00622	0.00399
		0.00658	0.00325
		0.00697	0.00351
		0.00704	0.00385
		0.00785	0.00417
		0.00816	0.00503
		0.00838	0.00473
		0.00894	0.00445
		0.00946	0.00464
		0.00965	0.00594
		0.00986	0.00511
		0.01056	0.00595
		0.01107	0.00611
		0.01131	0.00544
		0.01155	0.00587
		0.01195	0.00673
		0.01228	0.00701
		0.01265	0.00682
		0.01241	0.00714
		0.01329	0.00674
		0.01365	0.00712
		0.01399	0.00734
		0.0143	0.00753
		0.01482	0.00823
		0.01515	0.00911
		0.01527	0.00817
		0.01593	0.00858
		0.01619	0.00963
		0.01656	0.0096
		0.01683	0.01021
		0.01725	0.01047
		0.01748	0.0106
		0.01777	0.01066
		0.01799	0.01099
		0.01821	0.01088
		0.01846	0.01136
		0.01874	0.01154
		0.01901	0.01205
		0.01884	0.01213
		0.01936	0.0113
		0.01952	0.01256
		0.01992	0.01197
		0.01986	0.01163

## Sheet: Figure 2c
Figure 2c
		Poisson's ratio	Poisson's ratios of samples			Longitudinal strain	Transverse strain	Longitudinal strain	Transverse strain	Longitudinal strain	Transverse strain			Longitudinal strain	Transverse strain	Longitudinal strain	Transverse strain	Longitudinal strain	Transverse strain			Longitudinal strain	Transverse strain	Longitudinal strain	Transverse strain	Longitudinal strain	Transverse strain			Longitudinal strain	Transverse strain	Longitudinal strain	Transverse strain	Longitudinal strain	Transverse strain			Longitudinal strain	Transverse strain	Longitudinal strain	Transverse strain	Longitudinal strain	Transverse strain			Longitudinal strain	Transverse strain	Longitudinal strain	Transverse strain
	Data 1 (e-GO35)	-0.26±0.02	0.23279		Data 1 (e-GO35)	2.71051e-20	-2.1684e-19	0	0	1.12474e-05	0.000623505		Data 2 (f-GO35)	-5.14996e-19	5.42101e-20	-1.35525e-19	1.0842e-19	0	0		Data 3 (f-GO0)	-9.26853e-11	8.93754e-11	-2.32844e-10	4.2283e-10	8.6482e-07	2.89186e-06		Data 4 (f-rGO0)	2.14401e-10	-3.27588e-10	-4.04928e-12	-3.65558e-10	-3.25285e-10	-4.96597e-10		Data 5 (e-GO0)	1.331e-12	-2.03968e-10	-5e-06	0	-3.1217e-11	-2.02752e-10		Data 6 (e-rGO0)	2.05129e-06	3.38924e-10	2.10175e-06	-1.1171e-06
			0.28454			0.000403101	0.00020799	0.000499062	-0.0004579	0.000457626	0.000944429			0.000692541	0.000576149	0.000458262	0.000525364	0.000476	0.000543581			8.35285e-05	-0.00024073	0.00046832	-0.000188473	0.000540753	-0.000246084			0.000705925	0.00061142	0.000426564	-0.000175508	0.000335355	-0.00025719			-9.35584e-06	0.000645768	0.000435	-1.2012e-05	5.56227e-05	0.000641917			0.000229443	-0.000280181	0.000443172	-0.000113427
			0.2649			0.000915125	0.000264786	0.00102	2.34391e-05	0.000895479	1.5203e-06			0.00103	0.000395864	0.00106	-2.37247e-05	0.000786096	0.000378511			0.000768814	0.00114	0.000733476	-0.000280169	0.000740496	0.00118			0.00075836	0.00035423	0.000658065	7.16149e-05	0.000754474	9.76843e-06			0.000592689	0.000824769	0.00034	-2.4024e-05	0.000578903	0.000819849			0.00049492	6.32159e-05	0.00092044	0.000408604
						0.0013	0.000459657	0.00143	0.000163879	0.00141	0.000457228			0.00149	0.000304254	0.0012	0.000509583	0.0012	0.000329341			0.0012	0.000444635	0.000963393	-0.000133546	0.0014	0.000462757			0.00139	0.000621188	0.00139	0.000216567	0.000970135	0.00053154			0.000830025	0.00207	0.00097	0.000102102	0.000634742	0.00206			0.00106	0.000422136	0.00143	0.000232669
						0.00162	0.000517452	0.0019	0.000156416	0.00184	0.000353652			0.00188	0.000238573	0.00165	0.000569153	0.00151	0.000663586			0.00141	0.000747808	0.00122	3.75979e-05	0.00175	0.000776314			0.00125	0.00114	0.00173	0.000357876	0.00141	0.000744845			0.00116	0.00149	0.00138	0.000156156	0.000861279	0.00148			0.00161	0.000379707	0.00185	0.000583806
		Poisson's ratio	Poisson's ratios of samples			0.00207	0.000510938	0.00228	0.000356762	0.00226	0.00061353			0.00216	0.000788943	0.00168	0.000735556	0.00175	0.000487198			0.002	0.00109	0.00143	0.000142951	0.00211	0.00113			0.00199	0.00136	0.00198	0.00113	0.00185	0.000784439			0.00166	0.00176	0.00175	0.00036036	0.00169	0.00175			0.00192	0.0012	0.00229	0.000598634
	Data 2 (f-GO35)	-0.25±0.03	0.19602			0.00236	0.000715821	0.00276	0.000958277	0.00257	0.000459003			0.00257	0.000425343	0.00222	0.000677832	0.00216	0.00092179			0.00252	0.00114	0.00181	-0.000308206	0.0023	0.00118			0.00214	0.0014	0.00243	0.00121	0.0021	0.0015			0.00212	0.00184	0.00209	0.000468468	0.00158	0.00183			0.0018	0.000742574	0.00286	0.000723846
			0.31065			0.00283	0.000631732	0.00321	0.00096824	0.00288	0.000861017			0.00306	0.000358753	0.00257	0.00163	0.00257	0.000538331			0.00267	0.00117	0.00194	-0.000198965	0.00284	0.00121			0.00276	0.00211	0.00298	0.00103	0.0024	0.00177			0.00257	0.00181	0.00244	0.000612612	0.00226	0.0018			0.00264	0.000797292	0.00337	0.000513687
			0.2516			0.00311	0.00105	0.00354	0.00106	0.00346	0.000719187			0.00325	0.000787382	0.0026	0.000893939	0.00301	0.000883758			0.00325	0.00121	0.00226	-0.000108039	0.00311	0.00125			0.00327	0.00238	0.00351	0.00138	0.00275	0.00114			0.00267	0.00216	0.00291	0.00118	0.00242	0.00215			0.00262	0.00108	0.00371	0.000824138
						0.00349	0.00074708	0.00372	0.000989213	0.004	0.000502145			0.00362	0.000620543	0.0033	0.00159	0.0032	0.000917804			0.00384	0.00232	0.00227	4.2826e-05	0.00356	0.0024			0.00344	0.00175	0.00404	0.0019	0.00297	0.00176			0.00335	0.00214	0.003	0.000768768	0.00291	0.00213			0.00338	0.00123	0.00432	0.00138
		Poisson's ratio	Poisson's ratios of samples			0.00347	0.000806764	0.00431	0.00118	0.00433	0.00171			0.00405	0.00167	0.00404	0.00102	0.00345	0.00088271			0.00422	0.00166	0.00267	9.27523e-05	0.00396	0.00172			0.00356	0.00238	0.00456	0.00184	0.00346	0.00144			0.00363	0.00238	0.00366	0.00081081	0.0036	0.00237			0.00374	0.0013	0.00458	0.00103
	Data 3 (f-GO0)	-0.44±0.02	0.39861			0.00413	0.00104	0.00487	0.00137	0.00477	0.00023097			0.00466	0.000748551	0.00436	0.00126	0.00346	0.000996571			0.00465	0.00161	0.00292	0.00114	0.00411	0.00167			0.00388	0.00205	0.00505	0.00183	0.0041	0.00168			0.00439	0.00258	0.00381	0.000912912	0.00391	0.00257			0.00416	0.00131	0.00512	0.000726835
			0.44251			0.00453	0.00102	0.0049	0.0015	0.00537	0.00186			0.00505	0.000920729	0.00478	0.00119	0.00412	0.0015			0.00504	0.00171	0.00323	0.000824036	0.00456	0.00177			0.00418	0.00229	0.00553	0.0032	0.00433	0.00147			0.00478	0.00313	0.00445	0.00147	0.00436	0.00312			0.00459	0.00161	0.00565	0.00227
			0.46706			0.00471	0.00184	0.0058	0.000979088	0.00606	0.00114			0.00525	0.000794478	0.00474	0.00109	0.0048	0.0014			0.00549	0.0018	0.00311	0.00137	0.00484	0.00186			0.00442	0.00208	0.00602	0.00338	0.00456	0.0018			0.0049	0.00358	0.00457	0.0014	0.00481	0.00355			0.00486	0.00243	0.00635	0.00164
						0.00502	0.000590201	0.00618	0.00165	0.00658	0.00214			0.0052	0.000726454			0.0051	0.00108			0.00591	0.00186	0.00349	0.00103	0.0052	0.00193			0.00456	0.00241	0.00662	0.00368	0.00491	0.00107			0.00567	0.0033	0.0051	0.00185	0.00497	0.00328			0.00497	0.0022	0.00683	0.00178
		Poisson's ratio	Poisson's ratios of samples			0.00526	0.00208	0.00671	0.00186	0.0067	0.00136							0.00548	0.00107			0.00644	0.0019	0.0043	0.00185	0.0058	0.00196			0.00432	0.00168	0.00718	0.00371	0.00541	0.00271			0.00618	0.00322	0.0054	0.00187	0.00532	0.0032			0.00554	0.00245	0.00722	0.00213
	Data 4 (f-rGO0)	-0. 48±0.04	0.51789			0.00573	0.00116	0.00697	0.00195	0.00713	0.00227							0.00589	0.00123			0.00672	0.00216	0.00459	0.00293	0.0063	0.00224			0.00488	0.00332	0.0077	0.00389	0.00582	0.00197			0.00673	0.00402	0.006	0.00205	0.00622	0.00399			0.00584	0.00277	0.00771	0.00216
			0.52389			0.00628	0.00129	0.00756	0.00212	0.0076	0.00152							0.00585	0.00125			0.00723	0.00238	0.005	0.00262	0.00639	0.00246			0.00495	0.00259	0.00824	0.00453	0.00624	0.00317			0.00727	0.00327	0.00585	0.00213	0.00658	0.00325			0.00643	0.00406	0.00812	0.00253
			0.39455			0.00686	0.00147	0.0079	0.00186	0.00803	0.00258											0.00755	0.00251	0.00513	0.00324	0.007	0.0026			0.00562	0.00378	0.00871	0.00442	0.0066	0.00258			0.00751	0.00353	0.00667	0.00235	0.00697	0.00351			0.00632	0.00326	0.00856	0.00265
						0.00713	0.00207	0.00817	0.00188	0.00798	0.00257											0.00814	0.00272	0.00543	0.00298	0.00748	0.00281			0.00589	0.00319	0.00924	0.0046	0.00694	0.00248			0.00819	0.00388	0.00668	0.00213	0.00704	0.00385			0.007	0.00433	0.00894	0.00273
		Poisson's ratio	Poisson's ratios of samples			0.00748	0.00137	0.00884	0.00276													0.00866	0.00265	0.00571	0.00333	0.00809	0.00275			0.00634	0.0031	0.00973	0.00512	0.00725	0.00271			0.00874	0.00419	0.00731	0.00223	0.00785	0.00417			0.00726	0.00364	0.00933	0.00274
	Data 5 (e-GO0)	-0.53±0.03	0.4744			0.00783	0.00199	0.00889	0.00251													0.00924	0.00307	0.00599	0.00356	0.00838	0.00318			0.00676	0.00332	0.01025	0.00529	0.0075	0.00273			0.00937	0.00506	0.00769	0.00255	0.00816	0.00503			0.00751	0.00446	0.00978	0.00301
			0.5175			0.00818	0.00162	0.00962	0.0028													0.0097	0.00294	0.00604	0.00341	0.00867	0.00305			0.00699	0.00335	0.01076	0.00496	0.00818	0.00365			0.00967	0.00475	0.00807	0.00348	0.00838	0.00473			0.00787	0.00474	0.01016	0.00359
			0.58458			0.00875	0.00186	0.01006	0.00257													0.00982	0.00318	0.00644	0.00351	0.00913	0.0033			0.00722	0.00426	0.01124	0.00527	0.00868	0.00328			0.01042	0.00447	0.00805	0.00312	0.00894	0.00445			0.00826	0.00399	0.01063	0.00316
						0.00868	0.00184	0.01057	0.00307													0.01036	0.00334	0.00677	0.00368	0.00932	0.00346			0.00769	0.00389	0.01172	0.00623	0.00912	0.00283			0.01068	0.00466	0.00869	0.00339	0.00946	0.00464			0.00845	0.00446	0.01109	0.0032
		Poisson's ratio	Poisson's ratios of samples					0.01095	0.00376													0.01065	0.0035	0.00702	0.0036	0.00983	0.00362			0.00745	0.00344	0.01235	0.0063	0.00953	0.00387			0.01133	0.00597	0.00902	0.00388	0.00965	0.00594			0.00881	0.00518	0.01142	0.00329
	Data 6 (e-rGO0)	-0.55±0.05	0.6365					0.01085	0.00366													0.01128	0.00401	0.00738	0.00424	0.01027	0.00415			0.00818	0.00449	0.01259	0.00587	0.01004	0.00372			0.01139	0.00514	0.00931	0.00445	0.00986	0.00511			0.00908	0.00497	0.01177	0.00359
			0.46708																			0.01173	0.0047	0.00758	0.00421	0.01059	0.00486			0.00804	0.00433	0.01328	0.00691	0.01053	0.00388			0.01211	0.00599	0.00936	0.00417	0.01056	0.00595			0.00947	0.00507	0.01209	0.00364
			0.54396																			0.01222	0.00458	0.00804	0.00458	0.011	0.00474			0.00873	0.00449	0.0139	0.00657	0.0109	0.0038			0.01254	0.00615	0.01004	0.00496	0.01107	0.00611			0.00952	0.00614	0.01252	0.00361
																						0.01281	0.00543	0.00839	0.00432	0.01096	0.00562			0.00866	0.00441	0.01445	0.00765	0.01149	0.00421			0.01288	0.00548	0.0104	0.00486	0.01131	0.00544			0.01018	0.0056	0.01302	0.00436
																						0.01316	0.00491	0.0088	0.00444	0.01158	0.00508			0.00948	0.00482	0.01506	0.00728	0.01191	0.00402			0.0134	0.00591	0.0104	0.00511	0.01155	0.00587			0.01017	0.00645	0.01321	0.00364
																						0.01363	0.00516	0.00911	0.005	0.01213	0.00534			0.0094	0.00463	0.01573	0.00751	0.01229	0.00461			0.01395	0.00677	0.01103	0.00542	0.01195	0.00673			0.01096	0.0059	0.01367	0.00398
																						0.0141	0.0056	0.00908	0.00458	0.01256	0.00579			0.01004	0.00522	0.01605	0.00767	0.01252	0.00531			0.01442	0.00706	0.01138	0.00526	0.01228	0.00701			0.01143	0.0069	0.01413	0.00386
																						0.01437	0.00552	0.00992	0.00445	0.01255	0.00571			0.01028	0.00592	0.01654	0.00765	0.01292	0.00486			0.01448	0.00686	0.01134	0.00559	0.01265	0.00682			0.01179	0.00682	0.0147	0.00416
																						0.0152	0.00605	0.01017	0.0047	0.01304	0.00626			0.01071	0.00547	0.01702	0.00775	0.01333	0.00489			0.01529	0.00718	0.01179	0.0062	0.01241	0.00714			0.01228	0.00645	0.0151	0.0039
																						0.01542	0.00628	0.01049	0.00498	0.01362	0.0065			0.01118	0.0055	0.01763	0.00796	0.01379	0.00557			0.01544	0.00678	0.0123	0.00617	0.01329	0.00674			0.01245	0.0072	0.015	0.00441
																						0.01577	0.00626	0.01075	0.00509	0.01407	0.00648			0.01148	0.00618	0.01802	0.0083	0.0142	0.00559			0.01628	0.00716	0.01265	0.00581	0.01365	0.00712			0.01279	0.00697	0.01566	0.00458
																						0.01619	0.00649	0.01111	0.00517	0.0144	0.00672			0.01178	0.00621	0.01844	0.00863	0.01461	0.00594			0.01672	0.00738	0.01284	0.00731	0.01399	0.00734			0.0132	0.00719	0.01583	0.00646
																						0.01664	0.00667	0.01142	0.00528	0.01452	0.0069			0.0122	0.00655	0.01893	0.00967	0.01506	0.00597			0.01722	0.00757	0.01329	0.00685	0.0143	0.00753			0.01322	0.00745	0.01592	0.00629
																						0.01714	0.00683	0.01166	0.00553	0.01502	0.00707			0.01217	0.00659	0.01955	0.00945	0.01544	0.00598			0.01772	0.00828	0.01336	0.00754	0.01482	0.00823			0.01355	0.00871	0.01652	0.00643
																						0.01724	0.00753	0.01191	0.00609	0.01536	0.00779			0.01278	0.00659	0.01966	0.00947	0.01579	0.00679			0.01828	0.00916	0.01397	0.00724	0.01515	0.00911			0.01388	0.0079	0.01673	0.00747
																						0.01795	0.00772	0.01206	0.0062	0.01574	0.00799			0.0128	0.0074	0.02011	0.00976	0.01642	0.00645			0.01876	0.00822	0.01438	0.00759	0.01527	0.00817			0.01418	0.00933	0.01708	0.00756
																						0.01832	0.00745	0.01229	0.00623	0.01626	0.00771			0.01341	0.00707	0.02056	0.01039	0.01686	0.0062			0.01916	0.00863	0.01468	0.00811	0.01593	0.00858			0.01446	0.00846	0.01759	0.00798
																						0.0189	0.00747	0.01269	0.00587	0.01658	0.00773			0.01394	0.00681	0.02105	0.00966	0.01731	0.00668			0.01961	0.00969	0.01513	0.00772	0.01619	0.00963			0.0147	0.00952	0.01799	0.00868
																						0.01941	0.00787	0.01306	0.00603	0.01677	0.00815			0.01415	0.00729	0.02152	0.01096	0.01762	0.00799			0.02018	0.00966	0.01523	0.00801	0.01656	0.0096			0.01501	0.00897	0.01818	0.00817
																						0.01959	0.0087	0.01326	0.00624	0.01719	0.009			0.0146	0.00861	0.02216	0.01055	0.01814	0.00706			0.0206	0.01027	0.01553	0.00799	0.01683	0.01021			0.01532	0.00923	0.01846	0.00855
																						0.02014	0.00797	0.01365	0.00621	0.01719	0.00825			0.01469	0.00767	0.02264	0.01095	0.01859	0.00766			0.02095	0.01053	0.01598	0.00814	0.01725	0.01047			0.01579	0.01039	0.01898	0.00897
																						0.02043	0.00837	0.01563	0.00623	0.01768	0.00866			0.0153	0.00827	0.02314	0.01124	0.01909	0.00713			0.02142	0.01067	0.01608	0.00829	0.01748	0.0106			0.01601	0.01015	0.01894	0.00933
																						0.02051	0.00883	0.01611	0.00625	0.0179	0.00913			0.01524	0.00775	0.02348	0.01115	0.01946	0.00818			0.0216	0.01072	0.01638	0.00892	0.01777	0.01066			0.01615	0.01004	0.01942	0.0093
																						0.02114	0.00894	0.0163	0.00619	0.01838	0.00925			0.01583	0.00879	0.02395	0.01133	0.01994	0.00853			0.0221	0.01106	0.01647	0.00846	0.01799	0.01099			0.01645	0.01087	0.01992	0.00947
																						0.02109	0.00887	0.01631	0.00701	0.01861	0.00918			0.01603	0.00914	0.0243	0.01169	0.02045	0.00702			0.02229	0.01094	0.01687	0.00938	0.01821	0.01088			0.01685	0.01135	0.02026	0.00976
																								0.01667	0.00674					0.01614	0.00763	0.02492	0.01195	0.02072	0.00874			0.02314	0.01143	0.01717	0.00924	0.01846	0.01136			0.01738	0.01157	0.02033	0.01013
																								0.01704	0.00705					0.01669	0.00935	0.0253	0.0131	0.02114	0.00813			0.02353	0.01161	0.01723	0.0096	0.01874	0.01154			0.01752	0.01209	0.02068	0.01069
																								0.01743	0.00685					0.0171	0.00874	0.02571	0.0127	0.02166	0.00895			0.02386	0.01212	0.0178	0.00956	0.01901	0.01205			0.01774	0.01222	0.02096	0.0106
																								0.01762	0.00716					0.01743	0.00956	0.02592	0.01334	0.02198	0.00803			0.02436	0.0122	0.0181	0.00975	0.01884	0.01213			0.01805	0.01281	0.02123	0.01051
																								0.01794	0.00721					0.01775	0.00864	0.02621	0.01395	0.02235	0.00926			0.02447	0.01137	0.01834	0.0104	0.01936	0.0113			0.01838	0.01221	0.02164	0.01056
																								0.01813	0.00711					0.01773	0.00987	0.02665	0.01428	0.02282	0.00831			0.02504	0.01264	0.01878	0.01054	0.01952	0.01256			0.01854	0.01249	0.02182	0.01085
																								0.01851	0.00761					0.0184	0.00892	0.02709	0.01472	0.02299	0.0092			0.0254	0.01204	0.01895	0.01033	0.01992	0.01197			0.01886	0.01263	0.02231	0.01117
																								0.01875	0.00807					0.01851	0.00981	0.02742	0.01493	0.02355	0.0086			0.02535	0.0117	0.01931	0.01107	0.01986	0.01163			0.01913	0.01317	0.02233	0.01138
																								0.01902	0.00835					0.01886	0.00921	0.02776	0.01527	0.02399	0.00933			0.02556	0.0117	0.01947	0.01133					0.01933	0.01336	0.02264	0.0115
																								0.01934	0.00844					0.01924	0.00995	0.0281	0.01525	0.0242	0.00909			0.02603	0.01167							0.01936	0.01384	0.02289	0.01171
																								0.01964	0.00854					0.01931	0.00971	0.02844	0.01597	0.02469	0.00915			0.02589	0.01161							0.01961	0.01353	0.02315	0.01181
																								0.01961	0.00846					0.01988	0.00976	0.02875	0.01532	0.02495	0.00923			0.02642	0.01181							0.01941	0.01279	0.02325	0.01188
																								0.02017	0.00848					0.02008	0.00984	0.02913	0.01552	0.02527	0.00957			0.02682	0.01217							0.01928	0.01282	0.02387	0.0122
																								0.02036	0.00891					0.02004	0.01018	0.0291	0.01569	0.0257	0.00972			0.02706	0.01218							0.01906	0.01261	0.02376	0.01242
																								0.02034	0.00883					0.02051	0.01033	0.02958	0.0159	0.02591	0.01			0.02734	0.01229									0.02421	0.01245
																								0.02066	0.00922					0.0203	0.01061	0.02952	0.01594	0.02588	0.01019			0.02615	0.01239									0.02479	0.01269
																								0.02108	0.00925					0.0208	0.0108	0.02993	0.01628	0.02623	0.01003													0.02467	0.01277
																								0.02121	0.00931					0.02102	0.01064	0.02979	0.0165	0.02666	0.0101													0.0249	0.01304
																								0.02137	0.00974					0.0214	0.01071	0.02992	0.01679	0.02698	0.01013													0.02516	0.01315
																								0.02168	0.00981					0.02183	0.01074	0.03021	0.01699	0.02736	0.01033													0.02575	0.01341
																								0.02217	0.00971					0.02157	0.01094	0.03029	0.01724	0.02754	0.01094													0.02565	0.01342
																								0.02252	0.01027					0.02206	0.01155	0.03025	0.01746	0.02762	0.011													0.026	0.01338
																								0.0227	0.01044					0.02239	0.01161	0.03048	0.01775	0.02824	0.01091													0.02609	0.01341
																								0.02299	0.01045					0.02223	0.01152	0.03043	0.01772	0.02865	0.01161													0.02639	0.01349
																																		0.02901	0.01164													0.02631	0.01345
																																		0.02922	0.01174
																																		0.02911	0.0119
																																		0.02955	0.01216
																																		0.03002	0.01242
																																		0.03021	0.01279
																																		0.03061	0.01306
																																		0.03052	0.01301
[truncated: 2 more columns]

## Sheet: Figure 2d
Figure 2d
		Number of cycle	Poisson's ratio
	Data 1 (load)	1	0.475
		2	0.45
		3	0.44
		4	0.465
		5	0.48
		6	0.4825
		7	0.45
		8	0.535
		9	0.485
		10	0.5275
		11	0.5275
		12	0.5075
		13	0.5125
		14	0.4575
		15	0.5375
		Number of cycle	Poisson's ratio
	Data 2 (unload)	1	0.5
		2	0.55
		3	0.5175
		4	0.5375
		5	0.5175
		6	0.555
		7	0.4825
		8	0.5675
		9	0.575
		10	0.5725
		11	0.585
		12	0.6125
		13	0.5225
		14	0.5575
		15	0.575
		Number of cycle	Poisson's ratio
	Data 3 (average)	1	0.4875
		2	0.5
		3	0.47875
		4	0.50125
		5	0.49875
		6	0.51875
		7	0.46625
		8	0.55125
		9	0.53
		10	0.55
		11	0.55625
		12	0.56
		13	0.5175
		14	0.5075
		15	0.55625

## Sheet: Figure 3a
Figure 3a
		2 Theta (degree)	Intensity (a.u)
	Data 1 (e-GO35)	7.5	0.000734367
		7.52	0.00121
		7.54	0.000852243
		7.56	0.00212
		7.58	0.00112
		7.6	0
		7.62	0.00185
		7.64	0.000397779
		7.66	0.00256
		7.68	0.00159
		7.7	0.00284
		7.72	0.00282
		7.74	0.00279
		7.76	0.00304
		7.78	0.00281
		7.8	0.00403
		7.82	0.0043
		7.84	0.00543
		7.86	0.00438
		7.88	0.00483
		7.9	0.00502
		7.92	0.00532
		7.94	0.00648
		7.96	0.00715
		7.98	0.00656
		8	0.00801
		8.02	0.0064
		8.04	0.00815
		8.06	0.0083
		8.08	0.00836
		8.1	0.0071
		8.12	0.00881
		8.14	0.00898
		8.16	0.01001
		8.18	0.01054
		8.2	0.01035
		8.22	0.0099
		8.24	0.01004
		8.26	0.01129
		8.28	0.01355
		8.3	0.01332
		8.32	0.01261
		8.34	0.01329
		8.36	0.01375
		8.38	0.01405
		8.4	0.01329
		8.42	0.01411
		8.44	0.01482
		8.46	0.01573
		8.48	0.01502
		8.5	0.01432
		8.52	0.0156
		8.54	0.0159
		8.56	0.01635
		8.58	0.01686
		8.6	0.0164
		8.62	0.01726
		8.64	0.01909
		8.66	0.01933
		8.68	0.01724
		8.7	0.01899
		8.72	0.01944
		8.74	0.01876
		8.76	0.01988
		8.78	0.0189
		8.8	0.01951
		8.82	0.02058
		8.84	0.02149
		8.86	0.02154
		8.88	0.02058
		8.9	0.02482
		8.92	0.02457
		8.94	0.02538
		8.96	0.02479
		8.98	0.02474
		9	0.02509
		9.02	0.02362
		9.04	0.024
		9.06	0.02553
		9.08	0.02535
		9.1	0.02786
		9.12	0.02676
		9.14	0.02516
		9.16	0.02837
		9.18	0.02668
		9.2	0.02722
		9.22	0.02922
		9.24	0.02918
		9.26	0.03059
		9.28	0.02927
		9.3	0.03036
		9.32	0.02962
		9.34	0.03138
		9.36	0.03196
		9.38	0.03265
		9.4	0.03076
		9.42	0.03195
		9.44	0.03493
		9.46	0.03387
		9.48	0.03414
		9.5	0.03603
		9.52	0.03637
		9.54	0.03704
		9.56	0.03548
		9.58	0.03716
		9.6	0.03696
		9.62	0.03724
		9.64	0.03846
		9.66	0.03807
		9.68	0.03634
		9.7	0.03927
		9.72	0.0399
		9.74	0.03822
		9.76	0.03951
		9.78	0.03954
		9.8	0.04057
		9.82	0.04131
		9.84	0.04373
		9.86	0.04376
		9.88	0.0453
		9.9	0.04428
		9.92	0.04647
		9.94	0.04742
		9.96	0.04682
		9.98	0.04815
		10	0.04942
		10.02	0.0501
		10.04	0.05265
		10.06	0.05323
		10.08	0.05473
		10.1	0.05687
		10.12	0.05611
		10.14	0.05928
		10.16	0.05896
		10.18	0.06318
		10.2	0.06514
		10.22	0.0648
		10.24	0.06783
		10.26	0.06636
		10.28	0.07208
		10.3	0.07284
		10.32	0.07223
		10.34	0.07516
		10.36	0.07862
		10.38	0.07699
		10.4	0.08065
		10.42	0.08258
		10.44	0.08322
		10.46	0.08717
		10.48	0.08915
		10.5	0.09305
		10.52	0.09351
		10.54	0.09495
		10.56	0.09874
		10.58	0.10175
		10.6	0.10346
		10.62	0.10844
		10.64	0.11303
		10.66	0.11618
		10.68	0.11987
		10.7	0.12413
		10.72	0.13171
		10.74	0.13523
		10.76	0.14073
		10.78	0.14693
		10.8	0.1537
		10.82	0.16456
		10.84	0.16987
		10.86	0.17935
		10.88	0.18815
		10.9	0.19883
		10.92	0.21153
		10.94	0.22518
		10.96	0.23876
		10.98	0.25156
		11	0.2698
		11.02	0.28433
		11.04	0.30708
		11.06	0.32929
		11.08	0.35184
		11.1	0.37989
		11.12	0.41139
		11.14	0.44077
		11.16	0.47533
		11.18	0.51603
		11.2	0.55273
		11.22	0.59683
		11.24	0.64054
		11.26	0.68501
		11.28	0.73532
		11.3	0.78422
		11.32	0.83386
		11.34	0.87254
		11.36	0.92101
		11.38	0.951
		11.4	0.98195
		11.42	0.99618
		11.44	1
		11.46	0.98936
		11.48	0.96956
		11.5	0.94313
		11.52	0.89698
		11.54	0.85574
		11.56	0.80121
		11.58	0.75011
		11.6	0.68314
		11.62	0.63294
		11.64	0.58047
		11.66	0.52039
		11.68	0.47897
		11.7	0.43371
		11.72	0.39146
		11.74	0.35736
		11.76	0.32256
		11.78	0.29355
		11.8	0.2706
		11.82	0.24598
		11.84	0.22977
		11.86	0.21147
		11.88	0.19417
		11.9	0.17986
		11.92	0.16956
		11.94	0.16266
		11.96	0.14821
		11.98	0.14218
		12	0.13532
		12.02	0.12773
		12.04	0.12203
		12.06	0.11283
		12.08	0.11
		12.1	0.10435
		12.12	0.10116
		12.14	0.10055
		12.16	0.09619
		12.18	0.09377
		12.2	0.08692
		12.22	0.08345
		12.24	0.08195
		12.26	0.07962
		12.28	0.07827
		12.3	0.07317
		12.32	0.0731
		12.34	0.07124
		12.36	0.06777
		12.38	0.0653
		12.4	0.06466
		12.42	0.06214
		12.44	0.05933
		12.46	0.05683
		12.48	0.05668
		12.5	0.05573
		12.52	0.05392
		12.54	0.05252
		12.56	0.04957
		12.58	0.04923
		12.6	0.04839
		12.62	0.04516
		12.64	0.0452
		12.66	0.04472
		12.68	0.044
		12.7	0.04082
		12.72	0.04091
		12.74	0.04112
		12.76	0.04005
		12.78	0.03967
		12.8	0.03916
		12.82	0.03408
		12.84	0.03553
		12.86	0.03467
		12.88	0.03388
		12.9	0.03514
		12.92	0.03306
		12.94	0.03188
		12.96	0.03043
		12.98	0.0321
		13	0.02988
		13.02	0.02861
		13.04	0.03021
		13.06	0.02889
		13.08	0.02616
		13.1	0.02723
		13.12	0.02616
		13.14	0.02606
		13.16	0.02556
		13.18	0.02406
		13.2	0.02488
		13.22	0.02477
		13.24	0.0235
		13.26	0.02313
		13.28	0.02234
		13.3	0.02095
		13.32	0.02198
		13.34	0.02124
		13.36	0.01961
		13.38	0.01915
		13.4	0.01872
		13.42	0.01976
		13.44	0.01866
		13.46	0.01859
		13.48	0.01996
		13.5	0.01832
		13.52	0.01792
		13.54	0.01776
		13.56	0.01722
		13.58	0.01715
		13.6	0.01605
		13.62	0.01525
		13.64	0.01551
		13.66	0.01545
		13.68	0.014
		13.7	0.01507
		13.72	0.01377
		13.74	0.01285
		13.76	0.01481
		13.78	0.01368
		13.8	0.0135
		13.82	0.01249
		13.84	0.01299
		13.86	0.01254
		13.88	0.01199
		13.9	0.011
		13.92	0.01066
		13.94	0.01123
		13.96	0.01079
		13.98	0.01045
		14	0.01137
		14.02	0.01037
		14.04	0.01014
		14.06	0.00956
		14.08	0.00994
		14.1	0.00923
		14.12	0.00996
		14.14	0.00799
		14.16	0.00766
		14.18	0.00866
		14.2	0.0087
		14.22	0.00867
		14.24	0.00747
		14.26	0.00859
		14.28	0.00839
		14.3	0.00676
		14.32	0.0065
		14.34	0.00629
		14.36	0.00756
		14.38	0.00603
		14.4	0.00697
		14.42	0.00644
		14.44	0.00647
		14.46	0.00575
		14.48	0.00725
		14.5	0.00449
		14.52	0.00633
		14.54	0.00567
		14.56	0.00632
		14.58	0.00433
		14.6	0.00505
		14.62	0.00505
		14.64	0.00522
		14.66	0.0053
		14.68	0.00417
		14.7	0.00356
		14.72	0.00554
		14.74	0.00353
		14.76	0.0046
		14.78	0.00442
		14.8	0.00299
		14.82	0.00347
		14.84	0.00388
		14.86	0.00262
		14.88	0.00319
		14.9	0.0025
		14.92	0.00394
		14.94	0.00302
		14.96	0.00302
		14.98	0.00299
		15	0.00202
		15.02	0.00305
		15.04	0.00312
		15.06	0.00207
		15.08	0.00311
		15.1	0.00247
		15.12	0.00303
		15.14	0.00272
		15.16	0.00157
		15.18	0.00209
		15.2	0.00145
		15.22	0.00218
		15.24	0.00262
		15.26	7.38872e-05
		15.28	0.00177
		15.3	0.00174
		15.32	0.00176
		15.34	0.00112
		15.36	0.000541457
		15.38	0.00115
		15.4	0.00155
		15.42	0.00173
		15.44	0.0017
		15.46	0.00111
		15.48	0.00139
		15.5	0.000155474
		15.52	0.000255574
		15.54	0.000734367
		2 Theta (degree)	Intensity (a.u)
	Data 2 (f-GO35)	7.71	0.00163
		7.73	1.12832e-05
		7.75	0.00186
		7.77	0.000651879
		7.79	0.00186
		7.81	0
		7.83	0.00177
		7.85	0.00203
		7.87	0.000729224
		7.89	0.00209
		7.91	0.00232
		7.93	0.00373
		7.95	0.00199
		7.97	0.00359
		7.99	0.00321
		8.01	0.00442
		8.03	0.00505
		8.05	0.00518
		8.07	0.0044
		8.09	0.00485
		8.11	0.00504
		8.13	0.00595
		8.15	0.00648
		8.17	0.00674
		8.19	0.00607
		8.21	0.00555
		8.23	0.00496
		8.25	0.00834
		8.27	0.00862
		8.29	0.00708
		8.31	0.00736
		8.33	0.00782
		8.35	0.00815
		8.37	0.0069
		8.39	0.00891
		8.41	0.00915
		8.43	0.00797
		8.45	0.00825
		8.47	0.00995
		8.49	0.00952
		8.51	0.01049
		8.53	0.01019
		8.55	0.00977
		8.57	0.00934
		8.59	0.00875
		8.61	0.01103
		8.63	0.00875
		8.65	0.0077
		8.67	0.0091
		8.69	0.00922
		8.71	0.01145
		8.73	0.00925
		8.75	0.0088
		8.77	0.01284
		8.79	0.01098
		8.81	0.01177
		8.83	0.01049
		8.85	0.00914
		8.87	0.00948
		8.89	0.01276
		8.91	0.01239
		8.93	0.01172
		8.95	0.0139
		8.97	0.01255
		8.99	0.01364
		9.01	0.01268
		9.03	0.01136
		9.05	0.01459
		9.07	0.01363
		9.09	0.01452
		9.11	0.01532
		9.13	0.01955
		9.15	0.01945
		9.17	0.0161
		9.19	0.0147
		9.21	0.01476
		9.23	0.01614
		9.25	0.01538
		9.27	0.01627
		9.29	0.01504
		9.31	0.01562
		9.33	0.0152
		9.35	0.01443
		9.37	0.01664
		9.39	0.01537
		9.41	0.01836
		9.43	0.01635
		9.45	0.02007
		9.47	0.01811
		9.49	0.01805
		9.51	0.01753
		9.53	0.02025
		9.55	0.02066
		9.57	0.02138
		9.59	0.02001
		9.61	0.02275
		9.63	0.02375
		9.65	0.02539
		9.67	0.02614
		9.69	0.0264
		9.71	0.0282
		9.73	0.02682
		9.75	0.02623
		9.77	0.02561
		9.79	0.02621
		9.81	0.02898
		9.83	0.028
		9.85	0.02752
		9.87	0.027
		9.89	0.0297
		9.91	0.02942
		9.93	0.03083
		9.95	0.02938
		9.97	0.03284
		9.99	0.03202
		10.01	0.03326
		10.03	0.03347
		10.05	0.03521
		10.07	0.0355
		10.09	0.03681
		10.11	0.03641
		10.13	0.03664
		10.15	0.03693
		10.17	0.03689
		10.19	0.03954
		10.21	0.04365
		10.23	0.04194
		10.25	0.04578
		10.27	0.04465
		10.29	0.04637
		10.31	0.04663
		10.33	0.04921
		10.35	0.05213
		10.37	0.0498
		10.39	0.05282
		10.41	0.05337
		10.43	0.05455
		10.45	0.05791
		10.47	0.05722
		10.49	0.0597
		10.51	0.05996
		10.53	0.06297
		10.55	0.06401
		10.57	0.06839
		10.59	0.06738
		10.61	0.07035
		10.63	0.07227
		10.65	0.07365
		10.67	0.07488
		10.69	0.07729
		10.71	0.08167
		10.73	0.085
		10.75	0.08568
		10.77	0.08484
		10.79	0.08827
		10.81	0.0897
		10.83	0.08996
		10.85	0.09112
		10.87	0.09591
		10.89	0.09856
		10.91	0.1028
		10.93	0.10237
		10.95	0.11292
		10.97	0.11511
		10.99	0.11995
		11.01	0.12285
		11.03	0.1251
		11.05	0.12995
		11.07	0.13445
		11.09	0.14193
		11.11	0.1507
		11.13	0.15684
		11.15	0.1649
		11.17	0.17418
		11.19	0.18037
		11.21	0.18819
		11.23	0.20149
		11.25	0.21065
		11.27	0.22218
		11.29	0.24039
		11.31	0.25511
		11.33	0.26827
		11.35	0.28835
		11.37	0.31473
		11.39	0.33079
		11.41	0.35275
		11.43	0.37691
		11.45	0.40212
		11.47	0.43766
		11.49	0.47287
		11.51	0.51176
		11.53	0.55454
		11.55	0.59494
		11.57	0.64449
		11.59	0.69796
		11.61	0.75048
		11.63	0.78973
		11.65	0.84957
		11.67	0.89184
		11.69	0.942
		11.71	0.96442
		11.73	0.98714
		11.75	0.99738
		11.77	1
		11.79	0.98455
		11.81	0.95365
		11.83	0.90528
		11.85	0.86099
		11.87	0.80611
		11.89	0.74235
		11.91	0.67943
		11.93	0.62255
		11.95	0.56045
		11.97	0.50823
		11.99	0.44733
		12.01	0.40387
		12.03	0.36308
		12.05	0.32576
		12.07	0.29805
		12.09	0.26863
		12.11	0.24721
		12.13	0.22684
		12.15	0.20757
		12.17	0.19634
		12.19	0.17948
		12.21	0.16782
		12.23	0.15749
		12.25	0.14975
		12.27	0.13723
		12.29	0.12737
		12.31	0.12317
		12.33	0.11945
		12.35	0.11303
		12.37	0.10827
		12.39	0.10282
		12.41	0.09774
		12.43	0.09856
		12.45	0.09109
		12.47	0.08825
		12.49	0.08431
		12.51	0.08233
		12.53	0.08042
		12.55	0.07626
		12.57	0.07804
		12.59	0.07217
		12.61	0.06985
		12.63	0.06967
		12.65	0.06525
		12.67	0.0637
		12.69	0.06216
		12.71	0.06071
		12.73	0.05841
		12.75	0.05789
		12.77	0.05583
		12.79	0.05401
		12.81	0.05086
		12.83	0.04953
		12.85	0.04699
		12.87	0.04752
		12.89	0.04797
		12.91	0.04611
		12.93	0.04437
		12.95	0.04299
		12.97	0.04016
		12.99	0.03856
		13.01	0.03941
		13.03	0.0373
		13.05	0.03802
		13.07	0.03738
		13.09	0.03713
		13.11	0.03431
		13.13	0.03628
		13.15	0.03539
		13.17	0.0338
		13.19	0.03018
		13.21	0.03044
		13.23	0.03009
		13.25	0.0304
		13.27	0.02761
		13.29	0.03006
		13.31	0.0263
		13.33	0.0287
		13.35	0.02626
		13.37	0.02739
		13.39	0.02624
		13.41	0.02425
		13.43	0.02393
		13.45	0.02209
		13.47	0.02347
		13.49	0.02354
		13.51	0.02472
		13.53	0.02252
		13.55	0.02171
		13.57	0.02135
		13.59	0.01979
		13.61	0.01963
		13.63	0.01986
		13.65	0.0193
		13.67	0.02048
		13.69	0.01803
		13.71	0.01756
		13.73	0.01743
		13.75	0.01606
		13.77	0.01768
		13.79	0.01567
		13.81	0.01776
		13.83	0.01743
		13.85	0.01543
		13.87	0.0159
		13.89	0.01407
		13.91	0.01472
		13.93	0.01495
		13.95	0.0126
		13.97	0.0142
		13.99	0.01358
		14.01	0.01231
		14.03	0.0114
		14.05	0.01297
		14.07	0.01296
		14.09	0.01329
		14.11	0.01202
		14.13	0.01094
		14.15	0.0089
		14.17	0.00972
		14.19	0.01137
		14.21	0.01168
		14.23	0.00992
		14.25	0.00974
		14.27	0.01073
		14.29	0.00974
		14.31	0.00859
		14.33	0.01097
		14.35	0.00962
		14.37	0.00902
		14.39	0.00955
		14.41	0.00891
		14.43	0.00919
		14.45	0.00675
		14.47	0.00927
		14.49	0.00826
		14.51	0.00823
		14.53	0.00834
		14.55	0.0076
		14.57	0.00701
		14.59	0.00715
		14.61	0.00582
		14.63	0.0081
		14.65	0.00697
		14.67	0.00677
		14.69	0.0063
		14.71	0.00719
		14.73	0.00516
		14.75	0.00654
		14.77	0.00616
		14.79	0.00757
		14.81	0.00519
		14.83	0.00611
		14.85	0.00571
		14.87	0.00517
		14.89	0.00462
		14.91	0.00356
		14.93	0.00507
		14.95	0.00499
		14.97	0.00495
		14.99	0.00365
		15.01	0.00437
		15.03	0.00329
		15.05	0.00419
		15.07	0.00518
		15.09	0.00324
		15.11	0.00389
		15.13	0.00356
		15.15	0.00356
		15.17	0.00264
		15.19	0.00405
		15.21	0.00394
		15.23	0.00213
		15.25	0.00414
		15.27	0.00348
		15.29	0.00337
		15.31	0.003
		15.33	0.00289
		15.35	0.00361
		15.37	0.0029
		15.39	0.00342
		15.41	0.00393
		15.43	0.00311
		15.45	0.00154
		15.47	0.00168
		15.49	0.000648239
		15.51	0.00242
		15.53	0.00331
		15.55	0.00391
		15.57	0.00339
		15.59	0.00221
		15.61	0.00189
		15.63	0.00141
		15.65	0.00119
		15.67	0.00167
		15.69	0.00273
		15.71	0.00301
		15.73	0.00259
		15.75	0.00163
		2 Theta (degree)	Intensity (a.u)
	Data 3 (e-GO0)	6.6638	0.00338
		6.6836	0.00361
		6.7034	0.00397
		6.7231	0.00419
		6.7429	0.00437
		6.7627	0.00435
		6.7825	0.00456
		6.8022	0.00474
		6.822	0.00461
		6.8418	0.00462
		6.8615	0.00442
		6.8813	0.00479
		6.9011	0.00471
		6.9208	0.00468
		6.9406	0.00428
		6.9604	0.00433
		6.9802	0.00421
		6.9999	0.004
		7.0197	0.00346
		7.0395	0.00343
		7.0592	0.00366
		7.079	0.00366
		7.0988	0.00321
		7.1185	0.00282
		7.1383	0.00298
		7.1581	0.00281
		7.1779	0.00263
		7.1976	0.00299
		7.2174	0.00335
		7.2372	0.00359
		7.2569	0.00336
		7.2767	0.00263
		7.2965	0.00201
		7.3163	0.00199
		7.336	0.00216
		7.3558	0.00251
		7.3756	0.00243
		7.3953	0.00294
		7.4151	0.00272
		7.4349	0.00241
		7.4546	0.00225
		7.4744	0.00254
		7.4942	0.0029
		7.514	0.0034
		7.5337	0.00298
		7.5535	0.00315
		7.5733	0.00385
		7.593	0.0041
		7.6128	0.004
		7.6326	0.004
		7.6523	0.00352
		7.6721	0.0042
		7.6919	0.00375
		7.7117	0.00318
		7.7314	0.00299
		7.7512	0.00235
		7.771	0.00232
		7.7907	0.00216
		7.8105	0.00192
		7.8303	0.00153
		7.85	0.00161
		7.8698	0.00206
		7.8896	0.00169
		7.9094	0.00187
		7.9291	0.00175
		7.9489	0.0018
		7.9687	0.00139
		7.9884	0.00191
		8.0082	0.0017
		8.028	0.00227
		8.0477	0.00228
		8.0675	0.00215
		8.0873	0.00216
		8.1071	0.00199
		8.1268	0.00226
		8.1466	0.00255
		8.1664	0.00321
		8.1861	0.00357
		8.2059	0.00395
		8.2257	0.00373
		8.2455	0.00395
		8.2652	0.0045
		8.285	0.00578
		8.3048	0.00688
		8.3245	0.00744
		8.3443	0.00774
		8.3641	0.00796
		8.3838	0.00847
		8.4036	0.00885
		8.4234	0.01002
		8.4432	0.01123
		8.4629	0.01231
		8.4827	0.0128
		8.5025	0.01382
		8.5222	0.01482
		8.542	0.01518
		8.5618	0.01549
		8.5815	0.01573
		8.6013	0.01626
		8.6211	0.01661
		8.6409	0.01779
		8.6606	0.01848
		8.6804	0.01878
		8.7002	0.01905
		8.7199	0.02011
		8.7397	0.02123
		8.7595	0.02282
		8.7792	0.02392
		8.799	0.02535
		8.8188	0.02658
		8.8386	0.02798
		8.8583	0.02918
		8.8781	0.0303
		8.8979	0.03157
		8.9176	0.03283
		8.9374	0.03433
		8.9572	0.03559
		8.9769	0.0374
		8.9967	0.03903
		9.0165	0.04147
		9.0363	0.04255
		9.056	0.04461
		9.0758	0.04646
		9.0956	0.04812
		9.1153	0.05048
		9.1351	0.05259
		9.1549	0.05521
		9.1747	0.0564
		9.1944	0.05873
		9.2142	0.0608
		9.234	0.06402
		9.2537	0.06633
		9.2735	0.06852
		9.2933	0.07141
		9.313	0.07365
		9.3328	0.07623
		9.3526	0.07896
		9.3724	0.08179
		9.3921	0.08463
		9.4119	0.08828
		9.4317	0.09206
		9.4514	0.09525
		9.4712	0.09879
		9.491	0.10247
		9.5107	0.10524
		9.5305	0.10917
		9.5503	0.11365
		9.5701	0.11916
		9.5898	0.12497
		9.6096	0.12958
		9.6294	0.13516
		9.6491	0.13991
		9.6689	0.14627
		9.6887	0.15075
		9.7084	0.1582
		9.7282	0.16498
		9.748	0.17089
		9.7678	0.17693
		9.7875	0.18366
		9.8073	0.19068
		9.8271	0.19835
		9.8468	0.20682
		9.8666	0.21462
		9.8864	0.22296
		9.9061	0.2322
		9.9259	0.24124
		9.9457	0.25078
		9.9655	0.26067
		9.9852	0.27111
		10.005	0.2804
		10.0248	0.29051
		10.0445	0.30336
		10.0643	0.31529
		10.0841	0.32676
		10.1038	0.3398
		10.1236	0.3521
		10.1434	0.36508
		10.1632	0.37859
		10.1829	0.39353
		10.2027	0.4092
		10.2225	0.42628
		10.2422	0.44145
		10.262	0.45876
		10.2818	0.47588
		10.3016	0.49178
		10.3213	0.50889
		10.3411	0.5263
		10.3609	0.5459
		10.3806	0.56552
		10.4004	0.58578
		10.4202	0.60692
		10.4399	0.62547
		10.4597	0.64632
		10.4795	0.66558
		10.4993	0.68715
		10.519	0.70883
		10.5388	0.73046
		10.5586	0.75124
		10.5783	0.77144
		10.5981	0.79015
		10.6179	0.81009
		10.6376	0.82881
		10.6574	0.84779
		10.6772	0.86462
		10.697	0.88218
		10.7167	0.89612
		10.7365	0.91097
		10.7563	0.92585
		10.776	0.93988
		10.7958	0.95243
		10.8156	0.96306
		10.8353	0.97199
		10.8551	0.98047
		10.8749	0.98713
		10.8947	0.99361
		10.9144	0.99606
		10.9342	0.99841
		10.954	1
		10.9737	0.99906
		10.9935	0.99669
		11.0133	0.99435
		11.033	0.99096
		11.0528	0.98269
		11.0726	0.97376
		11.0924	0.96584
		11.1121	0.95442
		11.1319	0.94366
		11.1517	0.93088
		11.1714	0.91679
		11.1912	0.90241
		11.211	0.88575
		11.2308	0.86645
		11.2505	0.84894
		11.2703	0.83006
		11.2901	0.80947
		11.3098	0.78904
		11.3296	0.76914
		11.3494	0.75014
		11.3691	0.72939
		11.3889	0.70814
		11.4087	0.68742
		11.4285	0.66492
		11.4482	0.6443
		11.468	0.62319
		11.4878	0.60357
		11.5075	0.58242
		11.5273	0.56301
		11.5471	0.54283
		11.5668	0.52417
		11.5866	0.50396
		11.6064	0.48601
		11.6262	0.4678
		11.6459	0.45067
		11.6657	0.43312
		11.6855	0.41629
		11.7052	0.4009
		11.725	0.38643
		11.7448	0.37178
		11.7645	0.35724
		11.7843	0.3436
		11.8041	0.32957
		11.8239	0.3167
		11.8436	0.30476
		11.8634	0.29239
		11.8832	0.28114
		11.9029	0.26917
		11.9227	0.25998
		11.9425	0.25022
		11.9622	0.24045
		11.982	0.23163
		12.0018	0.22363
		12.0216	0.21567
		12.0413	0.20703
		12.0611	0.2003
		12.0809	0.19382
		12.1006	0.18605
		12.1204	0.17939
		12.1402	0.17221
		12.16	0.1665
		12.1797	0.16102
		12.1995	0.15551
		12.2193	0.15023
		12.239	0.14557
		12.2588	0.13973
		12.2786	0.13426
		12.2983	0.13052
		12.3181	0.12801
		12.3379	0.1237
		12.3577	0.11951
		12.3774	0.11573
		12.3972	0.11242
		12.417	0.10857
		12.4367	0.10539
		12.4565	0.10289
		12.4763	0.09961
		12.496	0.09673
		12.5158	0.09388
		12.5356	0.09068
		12.5554	0.08769
		12.5751	0.08479
		12.5949	0.0825
		12.6147	0.07961
		12.6344	0.07651
		12.6542	0.07292
		12.674	0.0708
		12.6937	0.06852
		12.7135	0.06567
		12.7333	0.06405
		12.7531	0.06152
		12.7728	0.05893
		12.7926	0.0555
		12.8124	0.05353
		12.8321	0.05088
		12.8519	0.0492
		12.8717	0.04705
		12.8914	0.04549
		12.9112	0.04418
		12.931	0.0431
		12.9508	0.04263
		12.9705	0.0408
		12.9903	0.03966
		13.0101	0.0381
		13.0298	0.03665
		13.0496	0.03487
		13.0694	0.03428
		13.0891	0.03312
		13.1089	0.03191
		13.1287	0.03106
		13.1485	0.03064
		13.1682	0.03002
		13.188	0.02895
		13.2078	0.0274
		13.2275	0.02622
		13.2473	0.02556
		13.2671	0.0251
		13.2869	0.02461
		13.3066	0.02365
		13.3264	0.0226
		13.3462	0.02256
		13.3659	0.02154
		13.3857	0.02034
		13.4055	0.01926
		13.4252	0.01843
		13.445	0.01708
		13.4648	0.01582
		13.4846	0.01499
		13.5043	0.01424
		13.5241	0.01361
		13.5439	0.01298
		13.5636	0.01223
		13.5834	0.01062
		13.6032	0.01052
		13.6229	0.00977
		13.6427	0.009
		13.6625	0.00837
		13.6823	0.00779
		13.702	0.00765
		13.7218	0.00738
		13.7416	0.00627
		13.7613	0.0055
		13.7811	0.00522
		13.8009	0.00495
		13.8206	0.00413
		13.8404	0.00405
		13.8602	0.00337
		13.88	0.0041
		13.8997	0.00414
		13.9195	0.00447
		13.9393	0.00406
		13.959	0.00292
		13.9788	0.00318
		13.9986	0.00323
		14.0183	0.00339
		14.0381	0.0034
		14.0579	0.00418
		14.0777	0.00397
		14.0974	0.00327
		14.1172	0.00278
		14.137	0.00276
		14.1567	0.00201
		14.1765	0.00191
		14.1963	0.00195
		14.2161	0.00219
		14.2358	0.00216
		14.2556	0.00284
		14.2754	0.00272
		14.2951	0.00239
		14.3149	0.00223
		14.3347	0.00176
		14.3544	0.00113
		14.3742	0.000893826
		14.394	0.000861643
		14.4138	0.000718279
		14.4335	0.000507623
		14.4533	0.000452033
		14.4731	0.000323299
		14.4928	0
		14.5126	0.000160918
		14.5324	0.00055151
		14.5521	0.000634895
		14.5719	0.000375963
		14.5917	0.000650986
		14.6115	0.000269172
		14.6312	0.00055151
		14.651	0.00117
		14.6708	0.00213
		14.6905	0.00166
		14.7103	0.00122
		14.7301	0.000833848
		14.7498	0.000500309
		14.7696	0.000525178
		14.7894	0.000380352
		14.8092	0.000146289
		14.8289	0.00044033
		14.8487	0.00139
		14.8685	0.00178
		14.8882	0.00139
		14.908	0.00115
		14.9278	0.000994766
		14.9475	0.000784109
		14.9673	0.00154
		14.9871	0.00171
		15.0069	0.0009816
		15.0266	0.00148
		15.0464	0.001
		15.0662	0.000646598
		15.0859	0.000270635
		15.1057	0.000427164
		15.1255	0.00109
		15.1453	0.00148
		15.165	0.00205
		15.1848	0.00163
		15.2046	0.00113
		15.2243	0.00141
		15.2441	0.00164
		15.2639	0.00118
		15.2836	0.00146
		15.3034	0.00115
		15.3232	0.00146
		15.343	0.00121
		15.3627	0.00123
		15.3825	0.000969897
		15.4023	0.000640746
		15.422	0.000787035
		15.4418	0.000421313
		15.4616	0.000468125
		15.4813	0.000629043
		15.5011	0.000763629
		15.5209	0.000658301
		15.5407	0.000566139
		15.5604	0.00079435
		15.5802	0.000863106
		15.6	0.00105
		15.6197	0.00114
		15.6395	0.000782647
		15.6593	0.000830922
		15.679	0.000494457
		15.6988	0.00112
		15.7186	0.000968434
		15.7384	0.000689022
		15.7581	0.00115
		15.7779	0.000857254
		15.7977	0.000895289
		15.8174	0.00122
		15.8372	0.00117
		15.857	0.000490068
		15.8767	0.000787035
		15.8965	0.000552973
		15.9163	0.000547121
		15.9361	0.000487143
		15.9558	0.000552973
		15.9756	0.00072852
		15.9954	0.000533955
		2 Theta (degree)	Intensity (a.u)
	Data 4 (f-GO0)	7.056	0
		7.076	0.00042943
		7.096	0.000844592
		7.116	0.00125
		7.136	0.00163
		7.156	0.002
		7.176	0.00236
		7.196	0.00271
		7.216	0.00304
		7.236	0.00335
		7.256	0.00365
		7.276	0.00394
		7.296	0.00421
		7.316	0.00447
		7.336	0.00471
		7.356	0.00494
		7.376	0.00516
		7.396	0.00533
		7.416	0.00576
		7.436	0.00576
		7.456	0.00613
		7.476	0.00625
		7.496	0.00616
		7.516	0.00633
		7.536	0.00642
		7.556	0.00635
		7.576	0.00647
		7.596	0.00671
		7.616	0.00667
		7.636	0.00685
		7.656	0.00687
		7.676	0.00722
		7.696	0.00738
		7.716	0.00745
		7.736	0.00762
		7.756	0.00805
		7.776	0.00825
		7.796	0.00841
		7.816	0.00908
		7.836	0.00936
		7.856	0.00992
		7.876	0.01035
		7.896	0.01042
		7.916	0.01078
		7.936	0.01116
		7.956	0.01085
		7.976	0.0111
		7.996	0.01183
		8.016	0.01243
		8.036	0.01291
		8.056	0.01313
		8.076	0.01335
		8.096	0.01406
		8.116	0.01427
		8.136	0.01459
		8.156	0.01499
		8.176	0.01552
		8.196	0.01581
		8.216	0.01666
		8.236	0.01716
		8.256	0.01732
		8.276	0.01793
		8.296	0.01829
		8.316	0.01895
		8.336	0.01943
		8.356	0.01997
		8.376	0.02046
		8.396	0.02105
		8.416	0.02143
		8.436	0.02223
		8.456	0.02258
		8.476	0.02288
		8.496	0.0234
		8.516	0.02354
		8.536	0.02395
		8.556	0.02439
		8.576	0.02499
		8.596	0.02572
		8.616	0.02656
		8.636	0.02756
		8.656	0.02815
		8.676	0.029
		8.696	0.0293
		8.716	0.03038
		8.736	0.0313
		8.756	0.03178
		8.776	0.03225
		8.796	0.03296
		8.816	0.03363
		8.836	0.03403
		8.856	0.03487
		8.876	0.03515
		8.896	0.03587
		8.916	0.03655
		8.936	0.03728
		8.956	0.03829
		8.976	0.03904
		8.996	0.03983
		9.016	0.04054
		9.036	0.04114
		9.056	0.04204
		9.076	0.04279
		9.096	0.04342
		9.116	0.04441
		9.136	0.04533
		9.156	0.04611
		9.176	0.04741
		9.196	0.04804
		9.216	0.04898
		9.236	0.04982
		9.256	0.0507
		9.276	0.0519
		9.296	0.0531
		9.316	0.0546
		9.336	0.05582
		9.356	0.05756
		9.376	0.0587
		9.396	0.05973
		9.416	0.06105
		9.436	0.06256
		9.456	0.06404
		9.476	0.06557
		9.496	0.06706
		9.516	0.06868
		9.536	0.07019
		9.556	0.07215
		9.576	0.07387
		9.596	0.07569
		9.616	0.07788
		9.636	0.07973
		9.656	0.08193
		9.676	0.08383
		9.696	0.08598
		9.716	0.08835
		9.736	0.09089
		9.756	0.09326
		9.776	0.09536
		9.796	0.09797
		9.816	0.10056
		9.836	0.1028
		9.856	0.10556
		9.876	0.10885
		9.896	0.11215
		9.916	0.11561
		9.936	0.11889
		9.956	0.12217
		9.976	0.1257
		9.996	0.12945
		10.016	0.13279
		10.036	0.13604
		10.056	0.14009
		10.076	0.14419
		10.096	0.14862
		10.116	0.15295
		10.136	0.15781
		10.156	0.16236
		10.176	0.16756
		10.196	0.1734
		10.216	0.17873
		10.236	0.18434
		10.256	0.19104
		10.276	0.19738
		10.296	0.20461
		10.316	0.21211
		10.336	0.21966
		10.356	0.22824
		10.376	0.23717
		10.396	0.24634
		10.416	0.25585
		10.436	0.26683
		10.456	0.27764
		10.476	0.28916
		10.496	0.30132
		10.516	0.31421
		10.536	0.32823
		10.556	0.34276
		10.576	0.35773
		10.596	0.37405
		10.616	0.39044
		10.636	0.40805
		10.656	0.4262
		10.676	0.44533
		10.696	0.46537
		10.716	0.48716
		10.736	0.51025
		10.756	0.53268
		10.776	0.55596
		10.796	0.57928
		10.816	0.6031
		10.836	0.62761
		10.856	0.65325
		10.876	0.67879
		10.896	0.70389
		10.916	0.72928
		10.936	0.7542
		10.956	0.77977
		10.976	0.80427
		10.996	0.82913
		11.016	0.85319
		11.036	0.87551
		11.056	0.89618
		11.076	0.91512
		11.096	0.93243
		11.116	0.94871
		11.136	0.96359
		11.156	0.97631
		11.176	0.98668
		11.196	0.99374
		11.216	0.99842
		11.236	1
		11.256	0.99997
		11.276	0.99731
		11.296	0.99211
		11.316	0.98496
		11.336	0.97493
		11.356	0.96408
		11.376	0.94987
		11.396	0.93316
		11.416	0.91465
		11.436	0.8946
		11.456	0.8739
		11.476	0.85294
		11.496	0.82982
		11.516	0.80489
		11.536	0.77972
		11.556	0.75574
		11.576	0.73117
		11.596	0.70735
		11.616	0.68305
		11.636	0.65922
		11.656	0.63517
		11.676	0.61081
		11.696	0.58726
		11.716	0.56492
		11.736	0.54403
		11.756	0.52326
		11.776	0.50284
		11.796	0.48236
		11.816	0.46264
		11.836	0.44368
		11.856	0.4251
		11.876	0.40748
		11.896	0.39172
		11.916	0.37535
		11.936	0.36088
		11.956	0.34646
		11.976	0.33239
		11.996	0.31976
		12.016	0.30724
		12.036	0.29555
		12.056	0.28362
		12.076	0.27345
		12.096	0.26398
		12.116	0.25428
		12.136	0.24498
		12.156	0.23642
		12.176	0.22873
		12.196	0.22155
		12.216	0.2145
		12.236	0.2076
		12.256	0.2012
		12.276	0.1947
		12.296	0.18878
		12.316	0.18362
		12.336	0.17885
		12.356	0.17397
		12.376	0.16885
		12.396	0.16395
		12.416	0.15967
		12.436	0.1555
		12.456	0.15137
		12.476	0.14711
		12.496	0.14307
		12.516	0.13974
		12.536	0.13653
		12.556	0.13326
		12.576	0.12999
		12.596	0.1265
		12.616	0.12365
		12.636	0.12059
		12.656	0.11767
		12.676	0.11509
		12.696	0.11254
		12.716	0.11076
		12.736	0.10875
		12.756	0.10631
		12.776	0.10392
		12.796	0.10123
		12.816	0.09878
		12.836	0.09625
		12.856	0.09362
		12.876	0.09112
		12.896	0.08892
		12.916	0.08693
		12.936	0.08517
		12.956	0.08317
		12.976	0.08106
		12.996	0.07932
		13.016	0.07778
		13.036	0.07652
		13.056	0.07456
		13.076	0.073
		13.096	0.07124
		13.116	0.06945
		13.136	0.06805
		13.156	0.06653
		13.176	0.06527
		13.196	0.06391
		13.216	0.06245
		13.236	0.06127
		13.256	0.05999
		13.276	0.05888
		13.296	0.05812
		13.316	0.05746
		13.336	0.05633
		13.356	0.05565
		13.376	0.05448
		13.396	0.05332
		13.416	0.05191
		13.436	0.05089
		13.456	0.05
		13.476	0.04912
		13.496	0.04791
		13.516	0.04689
		13.536	0.0461
		13.556	0.04523
		13.576	0.04432
		13.596	0.04383
		13.616	0.04318
		13.636	0.04264
		13.656	0.0418
		13.676	0.04087
		13.696	0.03983
		13.716	0.03905
		13.736	0.03772
		13.756	0.03671
		13.776	0.03599
		13.796	0.03529
		13.816	0.03474
		13.836	0.03389
		13.856	0.03308
		13.876	0.03247
		13.896	0.03141
		13.916	0.03098
		13.936	0.03026
		13.956	0.02987
		13.976	0.02922
		13.996	0.02887
		14.016	0.02862
		14.036	0.02836
		14.056	0.02735
		14.076	0.02693
		14.096	0.02642
		14.116	0.02586
		14.136	0.02534
		14.156	0.02523
		14.176	0.02515
		14.196	0.02481
		14.216	0.02481
		14.236	0.02462
		14.256	0.02398
		14.276	0.02354
		14.296	0.02325
		14.316	0.02243
		14.336	0.02177
		14.356	0.02077
		14.376	0.02023
		14.396	0.0198
		14.416	0.01926
		14.436	0.01873
		14.456	0.01805
		14.476	0.01722
		14.496	0.01668
		14.516	0.0159
		14.536	0.0154
		14.556	0.0152
		14.576	0.01474
		14.596	0.01447
		14.616	0.01375
		14.636	0.01344
		14.656	0.01351
		14.676	0.0128
		14.696	0.01208
		14.716	0.01185
		14.736	0.01184
		14.756	0.01177
		14.776	0.01179
		14.796	0.01201
		14.816	0.01205
		14.836	0.01199
		14.856	0.0119
		14.876	0.01148
		14.896	0.01117
		14.916	0.01079
		14.936	0.01055
		14.956	0.01022
		14.976	0.01019
		14.996	0.00989
		15.016	0.00968
		15.036	0.00917
		15.056	0.0089
		15.076	0.00886
		15.096	0.00864
		15.116	0.00832
		15.136	0.00828
		15.156	0.00802
		15.176	0.00796
		15.196	0.00729
		15.216	0.00684
		15.236	0.00625
		15.256	0.00582
		15.276	0.00542
		15.296	0.00504
		15.316	0.00419
		15.336	0.00382
		15.356	0.00323
		15.376	0.00317
		15.396	0.00324
		15.416	0.00329
		15.436	0.00308
		15.456	0.00263
		15.476	0.00236
		15.496	0.00218
		15.516	0.00175
		15.536	0.00169
		15.556	0.00177
		15.576	0.00174
		15.596	0.00174
		15.616	0.00139
		15.636	0.00136
		15.656	0.0014
		15.676	0.00162
		15.696	0.00183
		15.716	0.00179
		15.736	0.00174
		15.756	0.00168
		15.776	0.00161
		15.796	0.00153
		15.816	0.00144
		15.836	0.00135
		15.856	0.00124
		15.876	0.00112
		15.896	0.000987369
		15.916	0.000847904
		15.936	0.000698401
		15.956	0.000538859
		15.976	0.000369278
		15.996	0.000189658
		16.016	0

## Sheet: Figure 3b
Figure 3b
		loading (mN)	Poisson's ratio	Poisson's ratios of samples	FWHM (Degree)	FWHM of samples
	Data 1	0	-0.53±0.03	0.4744	1.23±0.010	1.23
				0.5175		1.233
				0.58458		1.242
						1.196
		30	-0.46±0.01	0.48044	1.13±0.015	1.098
				0.43919		1.152
				0.45676		1.148
						1.141
		60	-0.31±0.05	0.28805	1.04±0.025	0.976
				0.24222		1.099
				0.40078		1.039
						1.037

## Sheet: Figure 3c
Figure 3c
		Alignment Angle (°)	IG(//)/ IG(⊥)
	Data 1	25	4.59891
		25.01	4.59472
		25.02	4.59054
		25.03	4.58636
		25.04	4.58219
		25.05	4.57802
		25.06	4.57386
		25.07	4.5697
		25.08	4.56554
		25.09	4.56139
		25.1	4.55725
		25.11	4.55311
		25.12	4.54898
		25.13	4.54485
		25.14	4.54073
		25.15	4.53661
		25.16	4.53249
		25.17	4.52838
		25.18	4.52428
		25.19	4.52018
		25.2	4.51609
		25.21	4.512
		25.22	4.50791
		25.23	4.50383
		25.24	4.49976
		25.25	4.49569
		25.26	4.49162
		25.27	4.48756
		25.28	4.48351
		25.29	4.47946
		25.3	4.47541
		25.31	4.47137
		25.32	4.46733
		25.33	4.4633
		25.34	4.45928
		25.35	4.45525
		25.36	4.45124
		25.37	4.44723
		25.38	4.44322
		25.39	4.43922
		25.4	4.43522
		25.41	4.43122
		25.42	4.42724
		25.43	4.42325
		25.44	4.41927
		25.45	4.4153
		25.46	4.41133
		25.47	4.40736
		25.48	4.4034
		25.49	4.39945
		25.5	4.3955
		25.51	4.39155
		25.52	4.38761
		25.53	4.38367
		25.54	4.37974
		25.55	4.37581
		25.56	4.37189
		25.57	4.36797
		25.58	4.36406
		25.59	4.36015
		25.6	4.35624
		25.61	4.35234
		25.62	4.34845
		25.63	4.34456
		25.64	4.34067
		25.65	4.33679
		25.66	4.33291
		25.67	4.32904
		25.68	4.32517
		25.69	4.32131
		25.7	4.31745
		25.71	4.31359
		25.72	4.30974
		25.73	4.3059
		25.74	4.30206
		25.75	4.29822
		25.76	4.29439
		25.77	4.29056
		25.78	4.28674
		25.79	4.28292
		25.8	4.27911
		25.81	4.2753
		25.82	4.27149
		25.83	4.26769
		25.84	4.26389
		25.85	4.2601
		25.86	4.25631
		25.87	4.25253
		25.88	4.24875
		25.89	4.24498
		25.9	4.24121
		25.91	4.23744
		25.92	4.23368
		25.93	4.22992
		25.94	4.22617
		25.95	4.22242
		25.96	4.21868
		25.97	4.21494
		25.98	4.21121
		25.99	4.20747
		26	4.20375
		26.01	4.20003
		26.02	4.19631
		26.03	4.19259
		26.04	4.18889
		26.05	4.18518
		26.06	4.18148
		26.07	4.17778
		26.08	4.17409
		26.09	4.1704
		26.1	4.16672
		26.11	4.16304
		26.12	4.15937
		26.13	4.15569
		26.14	4.15203
		26.15	4.14837
		26.16	4.14471
		26.17	4.14105
		26.18	4.1374
		26.19	4.13376
		26.2	4.13012
		26.21	4.12648
		26.22	4.12285
		26.23	4.11922
		26.24	4.11559
		26.25	4.11197
		26.26	4.10836
		26.27	4.10474
		26.28	4.10114
		26.29	4.09753
		26.3	4.09393
		26.31	4.09034
		26.32	4.08674
		26.33	4.08316
		26.34	4.07957
		26.35	4.07599
		26.36	4.07242
		26.37	4.06885
		26.38	4.06528
		26.39	4.06172
		26.4	4.05816
		26.41	4.0546
		26.42	4.05105
		26.43	4.04751
		26.44	4.04396
		26.45	4.04043
		26.46	4.03689
		26.47	4.03336
		26.48	4.02983
		26.49	4.02631
		26.5	4.02279
		26.51	4.01928
		26.52	4.01577
		26.53	4.01226
		26.54	4.00876
		26.55	4.00526
		26.56	4.00177
		26.57	3.99827
		26.58	3.99479
		26.59	3.99131
		26.6	3.98783
		26.61	3.98435
		26.62	3.98088
		26.63	3.97741
		26.64	3.97395
		26.65	3.97049
		26.66	3.96704
		26.67	3.96358
		26.68	3.96014
		26.69	3.95669
		26.7	3.95325
		26.71	3.94982
		26.72	3.94639
		26.73	3.94296
		26.74	3.93953
		26.75	3.93611
		26.76	3.9327
		26.77	3.92928
		26.78	3.92588
		26.79	3.92247
		26.8	3.91907
		26.81	3.91567
		26.82	3.91228
		26.83	3.90889
		26.84	3.9055
		26.85	3.90212
		26.86	3.89874
		26.87	3.89537
		26.88	3.892
		26.89	3.88863
		26.9	3.88527
		26.91	3.88191
		26.92	3.87855
		26.93	3.8752
		26.94	3.87185
		26.95	3.86851
		26.96	3.86517
		26.97	3.86183
		26.98	3.8585
		26.99	3.85517
		27	3.85184
		27.01	3.84852
		27.02	3.8452
		27.03	3.84189
		27.04	3.83858
		27.05	3.83527
		27.06	3.83197
		27.07	3.82867
		27.08	3.82537
		27.09	3.82208
		27.1	3.81879
		27.11	3.8155
		27.12	3.81222
		27.13	3.80894
		27.14	3.80567
		27.15	3.8024
		27.16	3.79913
		27.17	3.79587
		27.18	3.79261
		27.19	3.78935
		27.2	3.7861
		27.21	3.78285
		27.22	3.7796
		27.23	3.77636
		27.24	3.77312
		27.25	3.76989
		27.26	3.76666
		27.27	3.76343
		27.28	3.76021
		27.29	3.75699
		27.3	3.75377
		27.31	3.75056
		27.32	3.74735
		27.33	3.74414
		27.34	3.74094
		27.35	3.73774
		27.36	3.73454
		27.37	3.73135
		27.38	3.72816
		27.39	3.72498
		27.4	3.7218
		27.41	3.71862
		27.42	3.71544
		27.43	3.71227
		27.44	3.70911
		27.45	3.70594
		27.46	3.70278
		27.47	3.69962
		27.48	3.69647
		27.49	3.69332
		27.5	3.69017
		27.51	3.68703
		27.52	3.68389
		27.53	3.68075
		27.54	3.67762
		27.55	3.67449
		27.56	3.67137
		27.57	3.66824
		27.58	3.66512
		27.59	3.66201
		27.6	3.6589
		27.61	3.65579
		27.62	3.65268
		27.63	3.64958
		27.64	3.64648
		27.65	3.64338
		27.66	3.64029
		27.67	3.6372
		27.68	3.63412
		27.69	3.63104
		27.7	3.62796
		27.71	3.62488
		27.72	3.62181
		27.73	3.61874
		27.74	3.61568
		27.75	3.61261
		27.76	3.60956
		27.77	3.6065
		27.78	3.60345
		27.79	3.6004
		27.8	3.59735
		27.81	3.59431
		27.82	3.59127
		27.83	3.58824
		27.84	3.58521
		27.85	3.58218
		27.86	3.57915
		27.87	3.57613
		27.88	3.57311
		27.89	3.57009
		27.9	3.56708
		27.91	3.56407
		27.92	3.56107
		27.93	3.55806
		27.94	3.55506
		27.95	3.55207
		27.96	3.54907
		27.97	3.54608
		27.98	3.5431
		27.99	3.54011
		28	3.53713
		28.01	3.53416
		28.02	3.53118
		28.03	3.52821
		28.04	3.52524
		28.05	3.52228
		28.06	3.51932
		28.07	3.51636
		28.08	3.51341
		28.09	3.51046
		28.1	3.50751
		28.11	3.50456
		28.12	3.50162
		28.13	3.49868
		28.14	3.49575
		28.15	3.49281
		28.16	3.48988
		28.17	3.48696
		28.18	3.48403
		28.19	3.48111
		28.2	3.4782
		28.21	3.47528
		28.22	3.47237
		28.23	3.46947
		28.24	3.46656
		28.25	3.46366
		28.26	3.46076
		28.27	3.45787
		28.28	3.45497
		28.29	3.45209
		28.3	3.4492
		28.31	3.44632
		28.32	3.44344
		28.33	3.44056
		28.34	3.43769
		28.35	3.43482
		28.36	3.43195
		28.37	3.42908
		28.38	3.42622
		28.39	3.42336
		28.4	3.42051
		28.41	3.41766
		28.42	3.41481
		28.43	3.41196
		28.44	3.40912
		28.45	3.40628
		28.46	3.40344
		28.47	3.40061
		28.48	3.39778
		28.49	3.39495
		28.5	3.39212
		28.51	3.3893
		28.52	3.38648
		28.53	3.38366
		28.54	3.38085
		28.55	3.37804
		28.56	3.37523
		28.57	3.37243
		28.58	3.36963
		28.59	3.36683
		28.6	3.36403
		28.61	3.36124
		28.62	3.35845
		28.63	3.35566
		28.64	3.35288
		28.65	3.3501
		28.66	3.34732
		28.67	3.34455
		28.68	3.34178
		28.69	3.33901
		28.7	3.33624
		28.71	3.33348
		28.72	3.33072
		28.73	3.32796
		28.74	3.3252
		28.75	3.32245
		28.76	3.3197
		28.77	3.31696
		28.78	3.31422
		28.79	3.31148
		28.8	3.30874
		28.81	3.306
		28.82	3.30327
		28.83	3.30054
		28.84	3.29782
		28.85	3.29509
		28.86	3.29237
		28.87	3.28966
		28.88	3.28694
		28.89	3.28423
		28.9	3.28152
		28.91	3.27882
		28.92	3.27611
		28.93	3.27341
		28.94	3.27072
		28.95	3.26802
		28.96	3.26533
		28.97	3.26264
		28.98	3.25995
		28.99	3.25727
		29	3.25459
		29.01	3.25191
		29.02	3.24924
		29.03	3.24656
		29.04	3.2439
		29.05	3.24123
		29.06	3.23856
		29.07	3.2359
		29.08	3.23324
		29.09	3.23059
		29.1	3.22794
		29.11	3.22529
		29.12	3.22264
		29.13	3.21999
		29.14	3.21735
		29.15	3.21471
		29.16	3.21208
		29.17	3.20944
		29.18	3.20681
		29.19	3.20418
		29.2	3.20156
		29.21	3.19894
		29.22	3.19631
		29.23	3.1937
		29.24	3.19108
		29.25	3.18847
		29.26	3.18586
		29.27	3.18325
		29.28	3.18065
		29.29	3.17805
		29.3	3.17545
		29.31	3.17285
		29.32	3.17026
		29.33	3.16767
		29.34	3.16508
		29.35	3.1625
		29.36	3.15992
		29.37	3.15734
		29.38	3.15476
		29.39	3.15218
		29.4	3.14961
		29.41	3.14704
		29.42	3.14448
		29.43	3.14191
		29.44	3.13935
		29.45	3.13679
		29.46	3.13424
		29.47	3.13168
		29.48	3.12913
		29.49	3.12658
		29.5	3.12404
		29.51	3.12149
		29.52	3.11895
		29.53	3.11642
		29.54	3.11388
		29.55	3.11135
		29.56	3.10882
		29.57	3.10629
		29.58	3.10376
		29.59	3.10124
		29.6	3.09872
		29.61	3.0962
		29.62	3.09369
		29.63	3.09118
		29.64	3.08867
		29.65	3.08616
		29.66	3.08366
		29.67	3.08116
		29.68	3.07866
		29.69	3.07616
		29.7	3.07366
		29.71	3.07117
		29.72	3.06868
		29.73	3.0662
		29.74	3.06371
		29.75	3.06123
		29.76	3.05875
		29.77	3.05628
		29.78	3.0538
		29.79	3.05133
		29.8	3.04886
		29.81	3.04639
		29.82	3.04393
		29.83	3.04147
		29.84	3.03901
		29.85	3.03655
		29.86	3.0341
		29.87	3.03165
		29.88	3.0292
		29.89	3.02675
		29.9	3.02431
		29.91	3.02187
		29.92	3.01943
		29.93	3.01699
		29.94	3.01456
		29.95	3.01212
		29.96	3.00969
		29.97	3.00727
		29.98	3.00484
		29.99	3.00242
		30	3
		30.01	2.99758
		30.02	2.99517
		30.03	2.99276
		30.04	2.99035
		30.05	2.98794
		30.06	2.98553
		30.07	2.98313
		30.08	2.98073
		30.09	2.97833
		30.1	2.97594
		30.11	2.97355
		30.12	2.97116
		30.13	2.96877
		30.14	2.96638
		30.15	2.964
		30.16	2.96162
		30.17	2.95924
		30.18	2.95686
		30.19	2.95449
		30.2	2.95212
		30.21	2.94975
		30.22	2.94738
		30.23	2.94502
		30.24	2.94265
		30.25	2.94029
		30.26	2.93794
		30.27	2.93558
		30.28	2.93323
		30.29	2.93088
		30.3	2.92853
		30.31	2.92619
		30.32	2.92384
		30.33	2.9215
		30.34	2.91916
		30.35	2.91683
		30.36	2.91449
		30.37	2.91216
		30.38	2.90983
		30.39	2.90751
		30.4	2.90518
		30.41	2.90286
		30.42	2.90054
		30.43	2.89822
		30.44	2.89591
		30.45	2.89359
		30.46	2.89128
		30.47	2.88897
		30.48	2.88667
		30.49	2.88436
		30.5	2.88206
		30.51	2.87976
		30.52	2.87747
		30.53	2.87517
		30.54	2.87288
		30.55	2.87059
		30.56	2.8683
		30.57	2.86601
		30.58	2.86373
		30.59	2.86145
		30.6	2.85917
		30.61	2.85689
		30.62	2.85462
		30.63	2.85235
		30.64	2.85008
		30.65	2.84781
		30.66	2.84554
		30.67	2.84328
		30.68	2.84102
		30.69	2.83876
		30.7	2.8365
		30.71	2.83425
		30.72	2.832
		30.73	2.82975
		30.74	2.8275
		30.75	2.82525
		30.76	2.82301
		30.77	2.82077
		30.78	2.81853
		30.79	2.81629
		30.8	2.81406
		30.81	2.81183
		30.82	2.8096
		30.83	2.80737
		30.84	2.80514
		30.85	2.80292
		30.86	2.8007
		30.87	2.79848
		30.88	2.79626
		30.89	2.79405
		30.9	2.79184
		30.91	2.78963
		30.92	2.78742
		30.93	2.78521
		30.94	2.78301
		30.95	2.7808
		30.96	2.7786
		30.97	2.77641
		30.98	2.77421
		30.99	2.77202
		31	2.76983
		31.01	2.76764
		31.02	2.76545
		31.03	2.76327
		31.04	2.76108
		31.05	2.7589
		31.06	2.75673
		31.07	2.75455
		31.08	2.75238
		31.09	2.7502
		31.1	2.74803
		31.11	2.74587
		31.12	2.7437
		31.13	2.74154
		31.14	2.73938
		31.15	2.73722
		31.16	2.73506
		31.17	2.7329
		31.18	2.73075
		31.19	2.7286
		31.2	2.72645
		31.21	2.7243
		31.22	2.72216
		31.23	2.72002
		31.24	2.71788
		31.25	2.71574
		31.26	2.7136
		31.27	2.71147
		31.28	2.70933
		31.29	2.7072
		31.3	2.70508
		31.31	2.70295
		31.32	2.70083
		31.33	2.6987
		31.34	2.69658
		31.35	2.69447
		31.36	2.69235
		31.37	2.69024
		31.38	2.68812
		31.39	2.68601
		31.4	2.68391
		31.41	2.6818
		31.42	2.6797
		31.43	2.6776
		31.44	2.6755
		31.45	2.6734
		31.46	2.6713
		31.47	2.66921
		31.48	2.66712
		31.49	2.66503
		31.5	2.66294
		31.51	2.66086
		31.52	2.65877
		31.53	2.65669
		31.54	2.65461
		31.55	2.65253
		31.56	2.65046
		31.57	2.64838
		31.58	2.64631
		31.59	2.64424
		31.6	2.64218
		31.61	2.64011
		31.62	2.63805
		31.63	2.63599
		31.64	2.63393
		31.65	2.63187
		31.66	2.62981
		31.67	2.62776
		31.68	2.62571
		31.69	2.62366
		31.7	2.62161
		31.71	2.61956
		31.72	2.61752
		31.73	2.61548
		31.74	2.61344
		31.75	2.6114
		31.76	2.60936
		31.77	2.60733
		31.78	2.6053
		31.79	2.60327
		31.8	2.60124
		31.81	2.59921
		31.82	2.59719
		31.83	2.59516
		31.84	2.59314
		31.85	2.59112
		31.86	2.58911
		31.87	2.58709
		31.88	2.58508
		31.89	2.58307
		31.9	2.58106
		31.91	2.57905
		31.92	2.57705
		31.93	2.57504
		31.94	2.57304
		31.95	2.57104
		31.96	2.56904
		31.97	2.56705
		31.98	2.56505
		31.99	2.56306
		32	2.56107
		32.01	2.55908
		32.02	2.5571
		32.03	2.55511
		32.04	2.55313
		32.05	2.55115
		32.06	2.54917
		32.07	2.54719
		32.08	2.54522
		32.09	2.54324
		32.1	2.54127
		32.11	2.5393
		32.12	2.53734
		32.13	2.53537
		32.14	2.53341
		32.15	2.53144
		32.16	2.52948
		32.17	2.52752
		32.18	2.52557
		32.19	2.52361
		32.2	2.52166
		32.21	2.51971
		32.22	2.51776
		32.23	2.51581
		32.24	2.51387
		32.25	2.51192
		32.26	2.50998
		32.27	2.50804
		32.28	2.5061
		32.29	2.50417
		32.3	2.50223
		32.31	2.5003
		32.32	2.49837
		32.33	2.49644
		32.34	2.49451
		32.35	2.49258
		32.36	2.49066
		32.37	2.48874
		32.38	2.48682
		32.39	2.4849
		32.4	2.48298
		32.41	2.48107
		32.42	2.47915
		32.43	2.47724
		32.44	2.47533
		32.45	2.47343
		32.46	2.47152
		32.47	2.46962
		32.48	2.46771
		32.49	2.46581
		32.5	2.46391
		32.51	2.46202
		32.52	2.46012
		32.53	2.45823
		32.54	2.45634
		32.55	2.45445
		32.56	2.45256
		32.57	2.45067
		32.58	2.44879
		32.59	2.4469
		32.6	2.44502
		32.61	2.44314
		32.62	2.44127
		32.63	2.43939
		32.64	2.43752
		32.65	2.43564
		32.66	2.43377
		32.67	2.4319
		32.68	2.43004
		32.69	2.42817
		32.7	2.42631
		32.71	2.42444
		32.72	2.42258
		32.73	2.42073
		32.74	2.41887
		32.75	2.41701
		32.76	2.41516
		32.77	2.41331
		32.78	2.41146
		32.79	2.40961
		32.8	2.40776
		32.81	2.40592
		32.82	2.40407
		32.83	2.40223
		32.84	2.40039
		32.85	2.39855
		32.86	2.39672
		32.87	2.39488
		32.88	2.39305
		32.89	2.39122
		32.9	2.38939
		32.91	2.38756
		32.92	2.38574
		32.93	2.38391
		32.94	2.38209
		32.95	2.38027
		32.96	2.37845
		32.97	2.37663
		32.98	2.37481
		32.99	2.373
		33	2.37119
		33.01	2.36937
		33.02	2.36756
		33.03	2.36576
		33.04	2.36395
		33.05	2.36215
		33.06	2.36034
		33.07	2.35854
		33.08	2.35674
		33.09	2.35494
		33.1	2.35315
		33.11	2.35135
		33.12	2.34956
		33.13	2.34777
		33.14	2.34598
		33.15	2.34419
		33.16	2.3424
		33.17	2.34062
		33.18	2.33884
		33.19	2.33705
		33.2	2.33527
		33.21	2.3335
		33.22	2.33172
		33.23	2.32994
		33.24	2.32817
		33.25	2.3264
		33.26	2.32463
		33.27	2.32286
		33.28	2.32109
		33.29	2.31933
		33.3	2.31756
		33.31	2.3158
		33.32	2.31404
		33.33	2.31228
		33.34	2.31053
		33.35	2.30877
		33.36	2.30702
		33.37	2.30526
		33.38	2.30351
		33.39	2.30176
		33.4	2.30001
		33.41	2.29827
		33.42	2.29652
		33.43	2.29478
		33.44	2.29304
		33.45	2.2913
		33.46	2.28956
		33.47	2.28782
		33.48	2.28609
		33.49	2.28436
		33.5	2.28262
		33.51	2.28089
		33.52	2.27916
		33.53	2.27744
		33.54	2.27571
		33.55	2.27399
		33.56	2.27227
		33.57	2.27054
		33.58	2.26882
		33.59	2.26711
		33.6	2.26539
		33.61	2.26368
		33.62	2.26196
		33.63	2.26025
		33.64	2.25854
		33.65	2.25683
		33.66	2.25512
		33.67	2.25342
		33.68	2.25172
		33.69	2.25001
		33.7	2.24831
		33.71	2.24661
		33.72	2.24491
		33.73	2.24322
		33.74	2.24152
		33.75	2.23983
		33.76	2.23814
		33.77	2.23645
		33.78	2.23476
		33.79	2.23307
		33.8	2.23139
		33.81	2.2297
		33.82	2.22802
		33.83	2.22634
		33.84	2.22466
		33.85	2.22298
		33.86	2.2213
		33.87	2.21963
		33.88	2.21796
		33.89	2.21628
		33.9	2.21461
		33.91	2.21294
		33.92	2.21128
		33.93	2.20961
		33.94	2.20794
		33.95	2.20628
		33.96	2.20462
		33.97	2.20296
		33.98	2.2013
		33.99	2.19964
		34	2.19799
		34.01	2.19633
		34.02	2.19468
		34.03	2.19303
		34.04	2.19138
		34.05	2.18973
		34.06	2.18808
		34.07	2.18644
		34.08	2.1848
		34.09	2.18315
		34.1	2.18151
		34.11	2.17987
		34.12	2.17823
		34.13	2.1766
		34.14	2.17496
		34.15	2.17333
		34.16	2.1717
		34.17	2.17007
		34.18	2.16844
		34.19	2.16681
		34.2	2.16518
		34.21	2.16356
		34.22	2.16193
		34.23	2.16031
		34.24	2.15869
		34.25	2.15707
		34.26	2.15545
		34.27	2.15384
		34.28	2.15222
		34.29	2.15061
		34.3	2.149
		34.31	2.14739
		34.32	2.14578
		34.33	2.14417
		34.34	2.14256
		34.35	2.14096
		34.36	2.13935
		34.37	2.13775
		34.38	2.13615
		34.39	2.13455
		34.4	2.13295
		34.41	2.13136
		34.42	2.12976
		34.43	2.12817
		34.44	2.12658
		34.45	2.12499
		34.46	2.1234
		34.47	2.12181
		34.48	2.12022
		34.49	2.11864
		34.5	2.11705
		34.51	2.11547
		34.52	2.11389
		34.53	2.11231
		34.54	2.11073
		34.55	2.10915
		34.56	2.10758
		34.57	2.106
		34.58	2.10443
		34.59	2.10286
		34.6	2.10129
		34.61	2.09972
		34.62	2.09815
		34.63	2.09659
		34.64	2.09502
		34.65	2.09346
		34.66	2.0919
		34.67	2.09034
		34.68	2.08878
		34.69	2.08722
		34.7	2.08567
		34.71	2.08411
		34.72	2.08256
		34.73	2.08101
		34.74	2.07946
		34.75	2.07791
		34.76	2.07636
		34.77	2.07481
		34.78	2.07327
		34.79	2.07172
		34.8	2.07018
		34.81	2.06864
		34.82	2.0671
		34.83	2.06556
		34.84	2.06402
		34.85	2.06249
		34.86	2.06095
		34.87	2.05942
		34.88	2.05789
		34.89	2.05636
		34.9	2.05483
		34.91	2.0533
		34.92	2.05177
		34.93	2.05025
		34.94	2.04872
		34.95	2.0472
		34.96	2.04568
		34.97	2.04416
		34.98	2.04264
		34.99	2.04112
		35	2.03961
		35.01	2.03809
		35.02	2.03658
		35.03	2.03507
		35.04	2.03356
		35.05	2.03205
		35.06	2.03054
		35.07	2.02903
		35.08	2.02753
		35.09	2.02602
		35.1	2.02452
		35.11	2.02302
		35.12	2.02152
		35.13	2.02002
		35.14	2.01852
		35.15	2.01703
		35.16	2.01553
		35.17	2.01404
		35.18	2.01254
		35.19	2.01105
		35.2	2.00956
		35.21	2.00807
		35.22	2.00659
		35.23	2.0051
		35.24	2.00362
		35.25	2.00213
		35.26	2.00065
		35.27	1.99917
		35.28	1.99769
		35.29	1.99621
		35.3	1.99474
		35.31	1.99326
		35.32	1.99179
		35.33	1.99031
		35.34	1.98884
		35.35	1.98737
		35.36	1.9859
		35.37	1.98443
		35.38	1.98296
		35.39	1.9815
		35.4	1.98003
		35.41	1.97857
		35.42	1.97711
		35.43	1.97565
		35.44	1.97419
		35.45	1.97273
		35.46	1.97127
		35.47	1.96982
		35.48	1.96837
		35.49	1.96691
		35.5	1.96546
		35.51	1.96401
		35.52	1.96256
		35.53	1.96111
		35.54	1.95967
		35.55	1.95822
		35.56	1.95678
		35.57	1.95533
		35.58	1.95389
		35.59	1.95245
		35.6	1.95101
		35.61	1.94957
		35.62	1.94813
		35.63	1.9467
		35.64	1.94526
		35.65	1.94383
		35.66	1.9424
		35.67	1.94097
		35.68	1.93954
		35.69	1.93811
		35.7	1.93668
		35.71	1.93526
		35.72	1.93383
		35.73	1.93241
		35.74	1.93099
		35.75	1.92957
		35.76	1.92815
		35.77	1.92673
		35.78	1.92531
		35.79	1.92389
		35.8	1.92248
		35.81	1.92106
		35.82	1.91965
		35.83	1.91824
		35.84	1.91683
		35.85	1.91542
		35.86	1.91401
		35.87	1.91261
		35.88	1.9112
		35.89	1.9098
		35.9	1.90839
		35.91	1.90699
		35.92	1.90559
		35.93	1.90419
		35.94	1.90279
		35.95	1.9014
		35.96	1.9
		35.97	1.89861
		35.98	1.89721
		35.99	1.89582
		36	1.89443
		36.01	1.89304
		36.02	1.89165
		36.03	1.89026
		36.04	1.88888
		36.05	1.88749
		36.06	1.88611
		36.07	1.88472
		36.08	1.88334
		36.09	1.88196
		36.1	1.88058
		36.11	1.8792
		36.12	1.87783
		36.13	1.87645
		36.14	1.87507
		36.15	1.8737
		36.16	1.87233
		36.17	1.87096
		36.18	1.86959
		36.19	1.86822
		36.2	1.86685
		36.21	1.86548
		36.22	1.86412
		36.23	1.86275
		36.24	1.86139
		36.25	1.86003
		36.26	1.85867
		36.27	1.85731
		36.28	1.85595
		36.29	1.85459
		36.3	1.85323
		36.31	1.85188
		36.32	1.85052
		36.33	1.84917
		36.34	1.84782
		36.35	1.84647
		36.36	1.84512
		36.37	1.84377
		36.38	1.84242
		36.39	1.84108
		36.4	1.83973
		36.41	1.83839
		36.42	1.83705
		36.43	1.8357
		36.44	1.83436
		36.45	1.83302
		36.46	1.83169
		36.47	1.83035
		36.48	1.82901
		36.49	1.82768
		36.5	1.82634
		36.51	1.82501
		36.52	1.82368
		36.53	1.82235
		36.54	1.82102
		36.55	1.81969
		36.56	1.81836
		36.57	1.81704
		36.58	1.81571
		36.59	1.81439
		36.6	1.81307
		36.61	1.81174
		36.62	1.81042
		36.63	1.8091
		36.64	1.80779
		36.65	1.80647
		36.66	1.80515
		36.67	1.80384
		36.68	1.80252
		36.69	1.80121
		36.7	1.7999
		36.71	1.79859
		36.72	1.79728
		36.73	1.79597
		36.74	1.79466
		36.75	1.79336
		36.76	1.79205
		36.77	1.79075
		36.78	1.78944
		36.79	1.78814
		36.8	1.78684
		36.81	1.78554
		36.82	1.78424
		36.83	1.78295
		36.84	1.78165
		36.85	1.78035
		36.86	1.77906
		36.87	1.77777
		36.88	1.77647
		36.89	1.77518
		36.9	1.77389
		36.91	1.7726
		36.92	1.77131
		36.93	1.77003
		36.94	1.76874
		36.95	1.76746
		36.96	1.76617
		36.97	1.76489
		36.98	1.76361
		36.99	1.76233
		37	1.76105
		37.01	1.75977
		37.02	1.75849
		37.03	1.75722
		37.04	1.75594
		37.05	1.75467
		37.06	1.75339
		37.07	1.75212
		37.08	1.75085
		37.09	1.74958
		37.1	1.74831
		37.11	1.74704
		37.12	1.74578
		37.13	1.74451
		37.14	1.74325
		37.15	1.74198
		37.16	1.74072
		37.17	1.73946
		37.18	1.7382
		37.19	1.73694
		37.2	1.73568
		37.21	1.73442
		37.22	1.73316
		37.23	1.73191
		37.24	1.73065
		37.25	1.7294
		37.26	1.72815
		37.27	1.7269
		37.28	1.72565
		37.29	1.7244
		37.3	1.72315
		37.31	1.7219
		37.32	1.72066
		37.33	1.71941
		37.34	1.71817
		37.35	1.71692
		37.36	1.71568
		37.37	1.71444
		37.38	1.7132
		37.39	1.71196
		37.4	1.71072
		37.41	1.70949
		37.42	1.70825
		37.43	1.70701
		37.44	1.70578
		37.45	1.70455
		37.46	1.70332
		37.47	1.70208
		37.48	1.70085
		37.49	1.69963
		37.5	1.6984
		37.51	1.69717
		37.52	1.69594
		37.53	1.69472
		37.54	1.6935
		37.55	1.69227
		37.56	1.69105
		37.57	1.68983
		37.58	1.68861
		37.59	1.68739
		37.6	1.68617
		37.61	1.68495
		37.62	1.68374
		37.63	1.68252
		37.64	1.68131
		37.65	1.6801
		37.66	1.67888
		37.67	1.67767
		37.68	1.67646
		37.69	1.67525
		37.7	1.67405
		37.71	1.67284
		37.72	1.67163
		37.73	1.67043
		37.74	1.66922
		37.75	1.66802
		37.76	1.66682
		37.77	1.66562
		37.78	1.66442
		37.79	1.66322
		37.8	1.66202
		37.81	1.66082
		37.82	1.65962
		37.83	1.65843
		37.84	1.65723
		37.85	1.65604
		37.86	1.65485
		37.87	1.65366
		37.88	1.65246
		37.89	1.65128
		37.9	1.65009
		37.91	1.6489
		37.92	1.64771
		37.93	1.64653
		37.94	1.64534
		37.95	1.64416
		37.96	1.64297
		37.97	1.64179
		37.98	1.64061
		37.99	1.63943
		38	1.63825
		38.01	1.63707
		38.02	1.6359
		38.03	1.63472
		38.04	1.63354
		38.05	1.63237
		38.06	1.6312
		38.07	1.63002
		38.08	1.62885
		38.09	1.62768
		38.1	1.62651
		38.11	1.62534
		38.12	1.62417
		38.13	1.62301
		38.14	1.62184
		38.15	1.62068
		38.16	1.61951
		38.17	1.61835
		38.18	1.61719
		38.19	1.61603
		38.2	1.61487
		38.21	1.61371
		38.22	1.61255
		38.23	1.61139
		38.24	1.61023
		38.25	1.60908
		38.26	1.60792
		38.27	1.60677
		38.28	1.60562
		38.29	1.60446
		38.3	1.60331
		38.31	1.60216
		38.32	1.60101
		38.33	1.59987
		38.34	1.59872
		38.35	1.59757
		38.36	1.59643
		38.37	1.59528
		38.38	1.59414
		38.39	1.59299
		38.4	1.59185
		38.41	1.59071
		38.42	1.58957
		38.43	1.58843
		38.44	1.58729
		38.45	1.58616
		38.46	1.58502
		38.47	1.58388
		38.48	1.58275
		38.49	1.58162
		38.5	1.58048
		38.51	1.57935
		38.52	1.57822
		38.53	1.57709
		38.54	1.57596
		38.55	1.57483
		38.56	1.5737
		38.57	1.57258
		38.58	1.57145
		38.59	1.57033
		38.6	1.5692
		38.61	1.56808
		38.62	1.56696
		38.63	1.56584
		38.64	1.56472
		38.65	1.5636
		38.66	1.56248
		38.67	1.56136
		38.68	1.56025
		38.69	1.55913
		38.7	1.55801
		38.71	1.5569
		38.72	1.55579
		38.73	1.55467
		38.74	1.55356
		38.75	1.55245
		38.76	1.55134
		38.77	1.55023
		38.78	1.54913
		38.79	1.54802
		38.8	1.54691
		38.81	1.54581
		38.82	1.5447
		38.83	1.5436
		38.84	1.5425
		38.85	1.5414
		38.86	1.54029
		38.87	1.53919
		38.88	1.53809
		38.89	1.537
		38.9	1.5359
		38.91	1.5348
		38.92	1.53371
		38.93	1.53261
		38.94	1.53152
		38.95	1.53042
		38.96	1.52933
		38.97	1.52824
		38.98	1.52715
		38.99	1.52606
		39	1.52497
		39.01	1.52388
		39.02	1.5228
		39.03	1.52171
		39.04	1.52063
		39.05	1.51954
		39.06	1.51846
		39.07	1.51737
		39.08	1.51629
		39.09	1.51521
		39.1	1.51413
		39.11	1.51305
		39.12	1.51197
		39.13	1.51089
		39.14	1.50982
		39.15	1.50874
		39.16	1.50767
		39.17	1.50659
		39.18	1.50552
		39.19	1.50445
		39.2	1.50337
		39.21	1.5023
		39.22	1.50123
		39.23	1.50016
		39.24	1.49909
		39.25	1.49803
		39.26	1.49696
		39.27	1.49589
		39.28	1.49483
		39.29	1.49376
		39.3	1.4927
		39.31	1.49164
		39.32	1.49058
		39.33	1.48952
		39.34	1.48846
		39.35	1.4874
		39.36	1.48634
		39.37	1.48528
		39.38	1.48422
		39.39	1.48317
		39.4	1.48211
		39.41	1.48106
		39.42	1.48
		39.43	1.47895
		39.44	1.4779
		39.45	1.47685
		39.46	1.4758
		39.47	1.47475
		39.48	1.4737
		39.49	1.47265
		39.5	1.47161
		39.51	1.47056
		39.52	1.46951
		39.53	1.46847
		39.54	1.46743
		39.55	1.46638
		39.56	1.46534
		39.57	1.4643
		39.58	1.46326
		39.59	1.46222
		39.6	1.46118
		39.61	1.46014
		39.62	1.4591
		39.63	1.45807
		39.64	1.45703
		39.65	1.456
		39.66	1.45496
		39.67	1.45393
		39.68	1.4529
		39.69	1.45187
		39.7	1.45084
		39.71	1.44981
		39.72	1.44878
		39.73	1.44775
		39.74	1.44672
		39.75	1.44569
		39.76	1.44467
		39.77	1.44364
		39.78	1.44262
		39.79	1.44159
		39.8	1.44057
		39.81	1.43955
		39.82	1.43853
		39.83	1.43751
		39.84	1.43649
		39.85	1.43547
		39.86	1.43445
		39.87	1.43343
		39.88	1.43242
		39.89	1.4314
		39.9	1.43038
		39.91	1.42937
		39.92	1.42836
		39.93	1.42734
		39.94	1.42633
		39.95	1.42532
		39.96	1.42431
		39.97	1.4233
		39.98	1.42229
		39.99	1.42128
		40	1.42028
		40.01	1.41927
		40.02	1.41827
		40.03	1.41726
		40.04	1.41626
		40.05	1.41525
		40.06	1.41425
		40.07	1.41325
		40.08	1.41225
		40.09	1.41125
		40.1	1.41025
		40.11	1.40925
		40.12	1.40825
		40.13	1.40725
		40.14	1.40626
		40.15	1.40526
		40.16	1.40427
		40.17	1.40327
		40.18	1.40228
		40.19	1.40129
		40.2	1.40029
		40.21	1.3993
		40.22	1.39831
		40.23	1.39732
		40.24	1.39634
		40.25	1.39535
		40.26	1.39436
		40.27	1.39337
		40.28	1.39239
		40.29	1.3914
		40.3	1.39042
		40.31	1.38943
		40.32	1.38845
		40.33	1.38747
		40.34	1.38649
		40.35	1.38551
		40.36	1.38453
		40.37	1.38355
		40.38	1.38257
		40.39	1.38159
		40.4	1.38062
		40.41	1.37964
		40.42	1.37867
		40.43	1.37769
		40.44	1.37672
		40.45	1.37574
		40.46	1.37477
		40.47	1.3738
		40.48	1.37283
		40.49	1.37186
		40.5	1.37089
		40.51	1.36992
		40.52	1.36895
		40.53	1.36799
		40.54	1.36702
		40.55	1.36605
		40.56	1.36509
		40.57	1.36412
		40.58	1.36316
		40.59	1.3622
		40.6	1.36124
		40.61	1.36028
		40.62	1.35931
		40.63	1.35835
		40.64	1.3574
		40.65	1.35644
		40.66	1.35548
		40.67	1.35452
		40.68	1.35357
		40.69	1.35261
		40.7	1.35166
		40.71	1.3507
		40.72	1.34975
		40.73	1.3488
		40.74	1.34784
		40.75	1.34689
		40.76	1.34594
		40.77	1.34499
		40.78	1.34404
		40.79	1.3431
		40.8	1.34215
		40.81	1.3412
		40.82	1.34026
		40.83	1.33931
		40.84	1.33837
		40.85	1.33742
		40.86	1.33648
		40.87	1.33554
		40.88	1.33459
		40.89	1.33365
		40.9	1.33271
		40.91	1.33177
		40.92	1.33083
		40.93	1.3299
		40.94	1.32896
		40.95	1.32802
		40.96	1.32709
		40.97	1.32615
		40.98	1.32522
		40.99	1.32428
		41	1.32335
		41.01	1.32242
		41.02	1.32148
		41.03	1.32055
		41.04	1.31962
		41.05	1.31869
		41.06	1.31776
		41.07	1.31683
		41.08	1.31591
		41.09	1.31498
		41.1	1.31405
		41.11	1.31313
		41.12	1.3122
		41.13	1.31128
		41.14	1.31036
		41.15	1.30943
		41.16	1.30851
		41.17	1.30759
		41.18	1.30667
		41.19	1.30575
		41.2	1.30483
		41.21	1.30391
		41.22	1.30299
		41.23	1.30208
		41.24	1.30116
		41.25	1.30024
		41.26	1.29933
		41.27	1.29841
		41.28	1.2975
		41.29	1.29659
		41.3	1.29567
		41.31	1.29476
		41.32	1.29385
		41.33	1.29294
		41.34	1.29203
		41.35	1.29112
		41.36	1.29021
		41.37	1.2893
		41.38	1.2884
		41.39	1.28749
		41.4	1.28659
		41.41	1.28568
		41.42	1.28478
		41.43	1.28387
		41.44	1.28297
		41.45	1.28207
		41.46	1.28117
		41.47	1.28027
		41.48	1.27936
		41.49	1.27847
		41.5	1.27757
		41.51	1.27667
		41.52	1.27577
		41.53	1.27487
		41.54	1.27398
		41.55	1.27308
		41.56	1.27219
		41.57	1.27129
		41.58	1.2704
		41.59	1.26951
		41.6	1.26861
		41.61	1.26772
		41.62	1.26683
		41.63	1.26594
		41.64	1.26505
		41.65	1.26416
		41.66	1.26327
		41.67	1.26239
		41.68	1.2615
		41.69	1.26061
		41.7	1.25973
		41.71	1.25884
		41.72	1.25796
		41.73	1.25707
		41.74	1.25619
		41.75	1.25531
		41.76	1.25443
		41.77	1.25355
		41.78	1.25267
		41.79	1.25179
		41.8	1.25091
		41.81	1.25003
		41.82	1.24915
		41.83	1.24827
		41.84	1.2474
		41.85	1.24652
		41.86	1.24565
		41.87	1.24477
		41.88	1.2439
		41.89	1.24302
		41.9	1.24215
		41.91	1.24128
		41.92	1.24041
		41.93	1.23954
		41.94	1.23867
		41.95	1.2378
		41.96	1.23693
		41.97	1.23606
		41.98	1.23519
		41.99	1.23433
		42	1.23346
		42.01	1.2326
		42.02	1.23173
		42.03	1.23087
		42.04	1.23
		42.05	1.22914
		42.06	1.22828
		42.07	1.22742
		42.08	1.22655
		42.09	1.22569
		42.1	1.22483
		42.11	1.22398
		42.12	1.22312
		42.13	1.22226
		42.14	1.2214
		42.15	1.22054
		42.16	1.21969
		42.17	1.21883
		42.18	1.21798
		42.19	1.21712
		42.2	1.21627
		42.21	1.21542
		42.22	1.21457
		42.23	1.21371
		42.24	1.21286
		42.25	1.21201
		42.26	1.21116
		42.27	1.21031
		42.28	1.20947
		42.29	1.20862
		42.3	1.20777
		42.31	1.20692
		42.32	1.20608
		42.33	1.20523
		42.34	1.20439
		42.35	1.20354
		42.36	1.2027
		42.37	1.20186
		42.38	1.20101
		42.39	1.20017
		42.4	1.19933
		42.41	1.19849
		42.42	1.19765
		42.43	1.19681
		42.44	1.19597
		42.45	1.19514
		42.46	1.1943
		42.47	1.19346
		42.48	1.19263
		42.49	1.19179
		42.5	1.19095
		42.51	1.19012
		42.52	1.18929
		42.53	1.18845
		42.54	1.18762
		42.55	1.18679
		42.56	1.18596
		42.57	1.18513
		42.58	1.1843
		42.59	1.18347
		42.6	1.18264
		42.61	1.18181
		42.62	1.18098
		42.63	1.18016
		42.64	1.17933
		42.65	1.1785
		42.66	1.17768
		42.67	1.17685
		42.68	1.17603
		42.69	1.17521
		42.7	1.17438
		42.71	1.17356
		42.72	1.17274
		42.73	1.17192
		42.74	1.1711
		42.75	1.17028
		42.76	1.16946
		42.77	1.16864
		42.78	1.16782
		42.79	1.16701
		42.8	1.16619
		42.81	1.16537
		42.82	1.16456
		42.83	1.16374
		42.84	1.16293
		42.85	1.16211
		42.86	1.1613
		42.87	1.16049
		42.88	1.15968
		42.89	1.15886
		42.9	1.15805
		42.91	1.15724
		42.92	1.15643
		42.93	1.15562
		42.94	1.15481
		42.95	1.15401
		42.96	1.1532
		42.97	1.15239
		42.98	1.15159
		42.99	1.15078
		43	1.14998
		43.01	1.14917
		43.02	1.14837
		43.03	1.14756
		43.04	1.14676
		43.05	1.14596
		43.06	1.14516
		43.07	1.14436
		43.08	1.14356
		43.09	1.14276
		43.1	1.14196
		43.11	1.14116
		43.12	1.14036
		43.13	1.13956
		43.14	1.13877
		43.15	1.13797
		43.16	1.13717
		43.17	1.13638
		43.18	1.13558
		43.19	1.13479
		43.2	1.134
		43.21	1.1332
		43.22	1.13241
		43.23	1.13162
		43.24	1.13083
		43.25	1.13004
		43.26	1.12925
		43.27	1.12846
		43.28	1.12767
		43.29	1.12688
		43.3	1.12609
		43.31	1.1253
		43.32	1.12452
		43.33	1.12373
		43.34	1.12295
		43.35	1.12216
		43.36	1.12138
		43.37	1.12059
		43.38	1.11981
		43.39	1.11903
		43.4	1.11824
		43.41	1.11746
		43.42	1.11668
		43.43	1.1159
		43.44	1.11512
		43.45	1.11434
		43.46	1.11356
		43.47	1.11278
		43.48	1.11201
		43.49	1.11123
		43.5	1.11045
		43.51	1.10968
		43.52	1.1089
		43.53	1.10813
		43.54	1.10735
		43.55	1.10658
		43.56	1.10581
		43.57	1.10503
		43.58	1.10426
		43.59	1.10349
		43.6	1.10272
		43.61	1.10195
		43.62	1.10118
		43.63	1.10041
		43.64	1.09964
		43.65	1.09887
		43.66	1.0981
		43.67	1.09734
		43.68	1.09657
		43.69	1.0958
		43.7	1.09504
		43.71	1.09427
		43.72	1.09351
		43.73	1.09274
		43.74	1.09198
		43.75	1.09122
		43.76	1.09046
		43.77	1.08969
		43.78	1.08893
		43.79	1.08817
		43.8	1.08741
		43.81	1.08665
		43.82	1.08589
		43.83	1.08514
		43.84	1.08438
		43.85	1.08362
		43.86	1.08286
		43.87	1.08211
		43.88	1.08135
		43.89	1.0806
		43.9	1.07984
		43.91	1.07909
		43.92	1.07833
		43.93	1.07758
		43.94	1.07683
		43.95	1.07608
		43.96	1.07532
		43.97	1.07457
		43.98	1.07382
		43.99	1.07307
		44	1.07232
		44.01	1.07157
		44.02	1.07083
		44.03	1.07008
		44.04	1.06933
		44.05	1.06858
		44.06	1.06784
		44.07	1.06709
		44.08	1.06635
		44.09	1.0656
		44.1	1.06486
		44.11	1.06412
		44.12	1.06337
		44.13	1.06263
		44.14	1.06189
		44.15	1.06115
		44.16	1.06041
		44.17	1.05967
		44.18	1.05893
		44.19	1.05819
		44.2	1.05745
		44.21	1.05671
		44.22	1.05597
		44.23	1.05523
		44.24	1.0545
		44.25	1.05376
		44.26	1.05303
		44.27	1.05229
		44.28	1.05156
		44.29	1.05082
		44.3	1.05009
		44.31	1.04936
		44.32	1.04862
		44.33	1.04789
		44.34	1.04716
		44.35	1.04643
		44.36	1.0457
		44.37	1.04497
		44.38	1.04424
		44.39	1.04351
		44.4	1.04278
		44.41	1.04205
		44.42	1.04133
		44.43	1.0406
		44.44	1.03987
		44.45	1.03915
		44.46	1.03842
		44.47	1.0377
		44.48	1.03697
		44.49	1.03625
		44.5	1.03553
		44.51	1.0348
		44.52	1.03408
		44.53	1.03336
		44.54	1.03264
		44.55	1.03192
		44.56	1.0312
		44.57	1.03048
		44.58	1.02976
		44.59	1.02904
		44.6	1.02832
		44.61	1.0276
		44.62	1.02689
		44.63	1.02617
		44.64	1.02545
		44.65	1.02474
		44.66	1.02402
		44.67	1.02331
		44.68	1.02259
		44.69	1.02188
		44.7	1.02117
		44.71	1.02045
		44.72	1.01974
		44.73	1.01903
		44.74	1.01832
		44.75	1.01761
		44.76	1.0169
		44.77	1.01619
		44.78	1.01548
		44.79	1.01477
		44.8	1.01406
		44.81	1.01335
		44.82	1.01265
		44.83	1.01194
		44.84	1.01123
		44.85	1.01053
		44.86	1.00982
		44.87	1.00912
		44.88	1.00841
		44.89	1.00771
		44.9	1.00701
		44.91	1.0063
		44.92	1.0056
		44.93	1.0049
		44.94	1.0042
		44.95	1.0035
		44.96	1.0028
		44.97	1.0021
[truncated: 9 more rows]

## Sheet: Figure 3d
Figure 3d
		Normalized Intensity	Angle (°)
	Data 1 （0 mN）	1	0
		0.92247	15
		0.8787	30
		0.75179	45
		0.65556	60
		0.59669	75
		0.57006	90
		0.62241	105
		0.69376	120
		0.77624	135
		0.8859	150
		0.96469	165
		0.98489	180
		0.95333	195
		0.86627	210
		0.74362	225
		0.67972	240
		0.59948	255
		0.58884	270
		0.6273	285
		0.69196	300
		0.77534	315
		0.86833	330
		0.94012	345
		1	360
		Normalized Intensity	Angle (°)
	Data 2 （fitting curve of data 1）	0.97703	0
		0.97699	0.57325
		0.97687	1.1465
		0.97667	1.71975
		0.97639	2.29299
		0.97603	2.86624
		0.97559	3.43949
		0.97507	4.01274
		0.97448	4.58599
		0.9738	5.15924
		0.97305	5.73248
		0.97222	6.30573
		0.97131	6.87898
		0.97032	7.45223
		0.96926	8.02548
		0.96812	8.59873
		0.9669	9.17197
		0.96561	9.74522
		0.96424	10.3185
		0.96279	10.8917
		0.96128	11.465
		0.95969	12.0382
		0.95802	12.6115
		0.95629	13.1847
		0.95448	13.758
		0.9526	14.3312
		0.95066	14.9045
		0.94864	15.4777
		0.94655	16.051
		0.9444	16.6242
		0.94218	17.1974
		0.9399	17.7707
		0.93754	18.3439
		0.93513	18.9172
		0.93265	19.4904
		0.93011	20.0637
		0.92751	20.6369
		0.92485	21.2102
		0.92213	21.7834
		0.91935	22.3567
		0.91652	22.9299
		0.91363	23.5032
		0.91069	24.0764
		0.90769	24.6497
		0.90464	25.2229
		0.90154	25.7962
		0.89839	26.3694
		0.89519	26.9427
		0.89194	27.5159
		0.88865	28.0892
		0.88532	28.6624
		0.88194	29.2357
		0.87852	29.8089
		0.87506	30.3822
		0.87156	30.9554
		0.86802	31.5287
		0.86444	32.1019
		0.86084	32.6752
		0.85719	33.2484
		0.85352	33.8217
		0.84982	34.3949
		0.84608	34.9682
		0.84232	35.5414
		0.83854	36.1146
		0.83473	36.6879
		0.83089	37.2612
		0.82704	37.8344
		0.82316	38.4076
		0.81927	38.9809
		0.81536	39.5541
		0.81143	40.1274
		0.8075	40.7006
		0.80355	41.2739
		0.79958	41.8471
		0.79561	42.4204
		0.79164	42.9936
		0.78766	43.5669
		0.78367	44.1401
		0.77968	44.7134
		0.77569	45.2866
		0.7717	45.8599
		0.76771	46.4331
		0.76373	47.0064
		0.75975	47.5796
		0.75578	48.1529
		0.75182	48.7261
		0.74787	49.2994
		0.74393	49.8726
		0.74	50.4459
		0.73609	51.0191
		0.7322	51.5924
		0.72832	52.1656
		0.72447	52.7388
		0.72063	53.3121
		0.71682	53.8854
		0.71303	54.4586
		0.70927	55.0318
		0.70553	55.6051
		0.70182	56.1783
		0.69815	56.7516
		0.6945	57.3248
		0.69089	57.8981
		0.68732	58.4713
		0.68378	59.0446
		0.68027	59.6178
		0.67681	60.1911
		0.67338	60.7643
		0.67	61.3376
		0.66666	61.9108
		0.66337	62.4841
		0.66012	63.0573
		0.65692	63.6306
		0.65376	64.2038
		0.65066	64.7771
		0.6476	65.3503
		0.6446	65.9236
		0.64165	66.4968
		0.63876	67.0701
		0.63592	67.6433
		0.63314	68.2166
		0.63042	68.7898
		0.62775	69.3631
		0.62514	69.9363
		0.6226	70.5096
		0.62012	71.0828
		0.6177	71.656
		0.61534	72.2293
		0.61305	72.8025
		0.61083	73.3758
		0.60867	73.949
		0.60658	74.5223
		0.60455	75.0955
		0.6026	75.6688
		0.60072	76.242
		0.5989	76.8153
		0.59716	77.3885
		0.59549	77.9618
		0.5939	78.535
		0.59237	79.1083
		0.59093	79.6815
		0.58955	80.2548
		0.58825	80.828
		0.58703	81.4013
		0.58588	81.9745
		0.58481	82.5478
		0.58382	83.121
		0.5829	83.6943
		0.58207	84.2675
		0.58131	84.8408
		0.58062	85.414
		0.58002	85.9873
		0.5795	86.5605
		0.57905	87.1338
		0.57869	87.707
		0.5784	88.2802
		0.5782	88.8535
		0.57807	89.4267
		0.57803	90
		0.57806	90.5733
		0.57817	91.1465
		0.57837	91.7198
		0.57864	92.293
		0.57899	92.8662
		0.57942	93.4395
		0.57993	94.0127
		0.58052	94.586
		0.58119	95.1592
		0.58194	95.7325
		0.58276	96.3057
		0.58367	96.879
		0.58465	97.4522
		0.58571	98.0255
		0.58684	98.5987
		0.58805	99.172
		0.58934	99.7452
		0.5907	100.318
		0.59214	100.892
		0.59365	101.465
		0.59523	102.038
		0.59689	102.611
		0.59862	103.185
		0.60042	103.758
		0.6023	104.331
		0.60424	104.904
		0.60625	105.478
		0.60833	106.051
		0.61048	106.624
		0.61269	107.197
		0.61497	107.771
		0.61732	108.344
		0.61973	108.917
		0.6222	109.49
		0.62473	110.064
		0.62733	110.637
		0.62999	111.21
		0.6327	111.783
		0.63547	112.357
		0.6383	112.93
		0.64119	113.503
		0.64413	114.076
		0.64712	114.65
		0.65017	115.223
		0.65327	115.796
		0.65641	116.369
		0.65961	116.943
		0.66285	117.516
		0.66614	118.089
		0.66947	118.662
		0.67284	119.236
		0.67626	119.809
		0.67972	120.382
		0.68322	120.955
		0.68675	121.529
		0.69032	122.102
		0.69393	122.675
		0.69757	123.248
		0.70124	123.822
		0.70494	124.395
		0.70867	124.968
		0.71243	125.541
		0.71621	126.115
		0.72002	126.688
		0.72385	127.261
		0.72771	127.834
		0.73158	128.408
		0.73547	128.981
		0.73938	129.554
		0.7433	130.127
		0.74724	130.701
		0.75119	131.274
		0.75515	131.847
		0.75912	132.42
		0.7631	132.994
		0.76708	133.567
		0.77107	134.14
		0.77505	134.713
		0.77904	135.287
		0.78303	135.86
		0.78702	136.433
		0.791	137.006
		0.79498	137.58
		0.79895	138.153
		0.80292	138.726
		0.80687	139.299
		0.81081	139.873
		0.81474	140.446
		0.81865	141.019
		0.82254	141.592
		0.82642	142.166
		0.83028	142.739
		0.83412	143.312
		0.83793	143.885
		0.84172	144.459
		0.84549	145.032
		0.84922	145.605
		0.85293	146.178
		0.85661	146.752
		0.86026	147.325
		0.86387	147.898
		0.86745	148.471
		0.871	149.045
		0.8745	149.618
		0.87797	150.191
		0.8814	150.764
		0.88478	151.338
		0.88812	151.911
		0.89142	152.484
		0.89468	153.057
		0.89788	153.631
		0.90104	154.204
		0.90415	154.777
		0.90721	155.35
		0.91021	155.924
		0.91316	156.497
		0.91606	157.07
		0.91891	157.643
		0.92169	158.217
		0.92442	158.79
		0.92709	159.363
		0.9297	159.936
		0.93225	160.51
		0.93474	161.083
		0.93716	161.656
		0.93953	162.229
		0.94182	162.803
		0.94405	163.376
		0.94622	163.949
		0.94831	164.522
		0.95034	165.096
		0.9523	165.669
		0.95419	166.242
		0.95601	166.815
		0.95775	167.389
		0.95943	167.962
		0.96103	168.535
		0.96256	169.108
		0.96401	169.682
		0.96539	170.255
		0.9667	170.828
		0.96793	171.401
		0.96908	171.975
		0.97016	172.548
		0.97116	173.121
		0.97208	173.694
		0.97292	174.268
		0.97369	174.841
		0.97438	175.414
		0.97498	175.987
		0.97551	176.561
		0.97597	177.134
		0.97634	177.707
		0.97663	178.28
		0.97684	178.853
		0.97697	179.427
		0.97703	180
		0.977	180.573
		0.97689	181.147
		0.9767	181.72
		0.97644	182.293
		0.97609	182.866
		0.97567	183.439
		0.97516	184.013
		0.97458	184.586
		0.97392	185.159
		0.97317	185.732
		0.97236	186.306
		0.97146	186.879
		0.97048	187.452
		0.96943	188.025
		0.9683	188.599
		0.9671	189.172
		0.96582	189.745
		0.96446	190.318
		0.96303	190.892
		0.96152	191.465
		0.95995	192.038
		0.95829	192.611
		0.95657	193.185
		0.95477	193.758
		0.95291	194.331
		0.95097	194.904
		0.94897	195.478
		0.94689	196.051
		0.94475	196.624
		0.94254	197.197
		0.94026	197.771
		0.93792	198.344
		0.93552	198.917
		0.93305	199.49
		0.93052	200.064
		0.92793	200.637
		0.92528	201.21
		0.92257	201.783
		0.9198	202.357
		0.91697	202.93
		0.91409	203.503
		0.91116	204.076
		0.90817	204.65
		0.90513	205.223
		0.90203	205.796
		0.89889	206.369
		0.8957	206.943
		0.89246	207.516
		0.88918	208.089
		0.88585	208.662
		0.88248	209.236
		0.87906	209.809
		0.87561	210.382
		0.87212	210.955
		0.86858	211.529
		0.86502	212.102
		0.86141	212.675
		0.85778	213.248
		0.85411	213.822
		0.85041	214.395
		0.84668	214.968
		0.84292	215.541
		0.83914	216.115
		0.83533	216.688
		0.8315	217.261
		0.82765	217.834
		0.82378	218.408
		0.81989	218.981
		0.81598	219.554
		0.81206	220.127
		0.80812	220.701
		0.80418	221.274
		0.80022	221.847
		0.79625	222.42
		0.79227	222.994
		0.78829	223.567
		0.7843	224.14
		0.78031	224.713
		0.77633	225.287
		0.77234	225.86
		0.76835	226.433
		0.76436	227.006
		0.76039	227.58
		0.75641	228.153
		0.75245	228.726
		0.7485	229.299
		0.74456	229.873
		0.74063	230.446
		0.73672	231.019
		0.73282	231.592
		0.72894	232.166
		0.72508	232.739
		0.72124	233.312
		0.71742	233.885
		0.71363	234.459
		0.70986	235.032
		0.70612	235.605
		0.70241	236.178
		0.69873	236.752
		0.69508	237.325
		0.69147	237.898
		0.68788	238.471
		0.68434	239.045
		0.68083	239.618
		0.67736	240.191
		0.67393	240.764
		0.67054	241.338
		0.66719	241.911
		0.66389	242.484
		0.66063	243.057
		0.65742	243.631
		0.65426	244.204
		0.65115	244.777
		0.64809	245.35
		0.64508	245.924
		0.64212	246.497
		0.63922	247.07
		0.63637	247.643
		0.63358	248.217
		0.63085	248.79
		0.62817	249.363
		0.62555	249.936
		0.623	250.51
		0.62051	251.083
		0.61808	251.656
		0.61571	252.229
		0.61341	252.803
		0.61118	253.376
		0.60901	253.949
		0.6069	254.522
		0.60487	255.096
		0.60291	255.669
		0.60101	256.242
		0.59919	256.815
		0.59744	257.389
		0.59575	257.962
		0.59415	258.535
		0.59261	259.108
		0.59115	259.682
		0.58977	260.255
		0.58845	260.828
		0.58722	261.401
		0.58606	261.975
		0.58498	262.548
		0.58397	263.121
		0.58304	263.694
		0.58219	264.268
		0.58142	264.841
		0.58073	265.414
		0.58011	265.987
		0.57958	266.561
		0.57912	267.134
		0.57874	267.707
		0.57844	268.28
		0.57822	268.853
		0.57809	269.427
		0.57803	270
		0.57805	270.573
		0.57815	271.147
		0.57833	271.72
		0.57859	272.293
		0.57893	272.866
		0.57935	273.439
		0.57985	274.013
		0.58042	274.586
		0.58108	275.159
		0.58181	275.732
		0.58263	276.306
		0.58352	276.879
		0.58449	277.452
		0.58553	278.025
		0.58666	278.599
		0.58785	279.172
		0.58913	279.745
		0.59048	280.318
		0.5919	280.892
		0.5934	281.465
		0.59498	282.038
		0.59662	282.611
		0.59834	283.185
		0.60013	283.758
		0.60199	284.331
		0.60392	284.904
		0.60592	285.478
		0.60799	286.051
		0.61013	286.624
		0.61233	287.197
		0.6146	287.771
		0.61694	288.344
		0.61934	288.917
		0.6218	289.49
		0.62433	290.064
		0.62691	290.637
		0.62956	291.21
		0.63227	291.783
		0.63503	292.357
		0.63785	292.93
		0.64073	293.503
		0.64366	294.076
		0.64664	294.65
		0.64968	295.223
		0.65277	295.796
		0.65591	296.369
		0.65909	296.943
		0.66233	297.516
		0.66561	298.089
		0.66893	298.662
		0.6723	299.236
		0.67571	299.809
		0.67916	300.382
		0.68266	300.955
		0.68618	301.529
		0.68975	302.102
		0.69335	302.675
		0.69698	303.248
		0.70065	303.822
		0.70435	304.395
		0.70807	304.968
		0.71183	305.541
		0.71561	306.115
		0.71941	306.688
		0.72324	307.261
		0.72709	307.834
		0.73096	308.408
		0.73485	308.981
		0.73876	309.554
		0.74268	310.127
		0.74661	310.701
		0.75056	311.274
		0.75452	311.847
		0.75849	312.42
		0.76246	312.994
		0.76644	313.567
		0.77043	314.14
		0.77442	314.713
		0.77841	315.287
		0.7824	315.86
		0.78639	316.433
		0.79037	317.006
		0.79435	317.58
		0.79832	318.153
		0.80228	318.726
		0.80624	319.299
		0.81018	319.873
		0.81411	320.446
		0.81803	321.019
		0.82192	321.592
		0.8258	322.166
		0.82967	322.739
		0.83351	323.312
		0.83733	323.885
		0.84112	324.459
		0.84489	325.032
		0.84863	325.605
		0.85234	326.178
		0.85603	326.752
		0.85968	327.325
		0.8633	327.898
		0.86688	328.471
		0.87043	329.045
		0.87395	329.618
		0.87742	330.191
		0.88085	330.764
		0.88424	331.338
		0.88759	331.911
		0.8909	332.484
		0.89416	333.057
		0.89737	333.631
		0.90054	334.204
		0.90366	334.777
		0.90672	335.35
		0.90974	335.924
		0.9127	336.497
		0.9156	337.07
		0.91846	337.643
		0.92125	338.217
		0.92399	338.79
		0.92667	339.363
		0.92929	339.936
		0.93185	340.51
		0.93435	341.083
		0.93678	341.656
		0.93915	342.229
		0.94146	342.803
		0.9437	343.376
		0.94588	343.949
		0.94798	344.522
		0.95002	345.096
		0.95199	345.669
		0.95389	346.242
		0.95572	346.815
		0.95748	347.389
		0.95917	347.962
		0.96078	348.535
		0.96232	349.108
		0.96379	349.682
		0.96518	350.255
		0.9665	350.828
		0.96774	351.401
		0.9689	351.975
		0.96999	352.548
		0.971	353.121
		0.97194	353.694
		0.97279	354.268
		0.97357	354.841
		0.97427	355.414
		0.97489	355.987
		0.97544	356.561
		0.9759	357.134
		0.97628	357.707
		0.97659	358.28
		0.97681	358.853
		0.97696	359.427
		0.97702	360
		Normalized Intensity	Angle (°)
	Data 3（30 mN）	1	0
		0.88359	20
		0.83965	40
		0.6751	60
		0.53291	80
		0.48208	100
		0.61116	120
		0.68719	140
		0.79559	160
		0.87336	180
		0.94669	200
		0.8788	220
		0.60286	240
		0.48971	260
		0.51895	280
		0.58481	300
		0.92167	320
		0.96835	340
		0.99999	360
		Normalized Intensity	Angle (°)
	Data 4（fitting curve of data 3）	0.97259	0
		0.97254	0.57325
		0.9724	1.1465
		0.97217	1.71975
		0.97185	2.29299
		0.97143	2.86624
		0.97092	3.43949
		0.97032	4.01274
		0.96962	4.58599
		0.96883	5.15924
		0.96795	5.73248
		0.96698	6.30573
		0.96592	6.87898
		0.96477	7.45223
		0.96353	8.02548
		0.9622	8.59873
		0.96078	9.17197
		0.95928	9.74522
		0.95768	10.3185
		0.956	10.8917
		0.95423	11.465
		0.95238	12.0382
		0.95044	12.6115
		0.94841	13.1847
		0.94631	13.758
		0.94412	14.3312
		0.94185	14.9045
		0.9395	15.4777
		0.93706	16.051
		0.93455	16.6242
		0.93197	17.1974
		0.9293	17.7707
		0.92656	18.3439
		0.92374	18.9172
		0.92086	19.4904
		0.9179	20.0637
		0.91486	20.6369
		0.91176	21.2102
		0.90859	21.7834
		0.90535	22.3567
		0.90205	22.9299
		0.89868	23.5032
		0.89525	24.0764
		0.89175	24.6497
		0.8882	25.2229
		0.88458	25.7962
		0.88091	26.3694
		0.87718	26.9427
		0.8734	27.5159
		0.86956	28.0892
		0.86567	28.6624
		0.86173	29.2357
		0.85774	29.8089
		0.85371	30.3822
		0.84963	30.9554
		0.8455	31.5287
		0.84134	32.1019
		0.83713	32.6752
		0.83288	33.2484
		0.8286	33.8217
		0.82428	34.3949
		0.81993	34.9682
		0.81554	35.5414
		0.81113	36.1146
		0.80669	36.6879
		0.80222	37.2612
		0.79772	37.8344
		0.7932	38.4076
		0.78867	38.9809
		0.78411	39.5541
		0.77953	40.1274
		0.77494	40.7006
		0.77033	41.2739
		0.76572	41.8471
		0.76109	42.4204
		0.75645	42.9936
		0.75181	43.5669
		0.74716	44.1401
		0.74251	44.7134
		0.73786	45.2866
		0.73321	45.8599
		0.72856	46.4331
		0.72392	47.0064
		0.71928	47.5796
		0.71465	48.1529
		0.71003	48.7261
		0.70542	49.2994
		0.70083	49.8726
		0.69625	50.4459
		0.69169	51.0191
		0.68715	51.5924
		0.68263	52.1656
		0.67814	52.7388
		0.67367	53.3121
		0.66922	53.8854
		0.6648	54.4586
		0.66042	55.0318
		0.65606	55.6051
		0.65174	56.1783
		0.64746	56.7516
		0.64321	57.3248
		0.639	57.8981
		0.63483	58.4713
		0.6307	59.0446
		0.62661	59.6178
		0.62258	60.1911
		0.61858	60.7643
		0.61464	61.3376
		0.61075	61.9108
		0.60691	62.4841
		0.60312	63.0573
		0.59938	63.6306
		0.59571	64.2038
		0.59209	64.7771
		0.58853	65.3503
		0.58503	65.9236
		0.58159	66.4968
		0.57822	67.0701
		0.57491	67.6433
		0.57166	68.2166
		0.56849	68.7898
		0.56538	69.3631
		0.56234	69.9363
		0.55937	70.5096
		0.55648	71.0828
		0.55366	71.656
		0.55091	72.2293
		0.54824	72.8025
		0.54565	73.3758
		0.54313	73.949
		0.54069	74.5223
		0.53834	75.0955
		0.53606	75.6688
		0.53386	76.242
		0.53175	76.8153
		0.52972	77.3885
		0.52777	77.9618
		0.52591	78.535
		0.52414	79.1083
		0.52245	79.6815
		0.52085	80.2548
		0.51933	80.828
		0.5179	81.4013
		0.51657	81.9745
		0.51532	82.5478
		0.51416	83.121
		0.51309	83.6943
		0.51212	84.2675
		0.51123	84.8408
		0.51044	85.414
		0.50973	85.9873
		0.50912	86.5605
		0.50861	87.1338
		0.50818	87.707
		0.50785	88.2802
		0.50761	88.8535
		0.50746	89.4267
		0.50741	90
		0.50745	90.5733
		0.50758	91.1465
		0.5078	91.7198
		0.50812	92.293
		0.50853	92.8662
		0.50904	93.4395
		0.50963	94.0127
		0.51032	94.586
		0.5111	95.1592
		0.51197	95.7325
		0.51293	96.3057
		0.51399	96.879
		0.51513	97.4522
		0.51636	98.0255
		0.51769	98.5987
		0.5191	99.172
		0.5206	99.7452
		0.52219	100.318
		0.52386	100.892
		0.52562	101.465
		0.52747	102.038
		0.5294	102.611
		0.53142	103.185
		0.53352	103.758
		0.5357	104.331
		0.53797	104.904
		0.54031	105.478
		0.54274	106.051
		0.54524	106.624
		0.54782	107.197
		0.55048	107.771
		0.55322	108.344
		0.55603	108.917
		0.55891	109.49
		0.56186	110.064
		0.56489	110.637
		0.56799	111.21
		0.57115	111.783
		0.57439	112.357
		0.57768	112.93
		0.58105	113.503
		0.58448	114.076
		0.58797	114.65
		0.59152	115.223
		0.59513	115.796
		0.5988	116.369
		0.60252	116.943
		0.6063	117.516
		0.61013	118.089
		0.61402	118.662
		0.61795	119.236
		0.62194	119.809
		0.62597	120.382
		0.63004	120.955
		0.63417	121.529
		0.63833	122.102
		0.64253	122.675
		0.64678	123.248
		0.65106	123.822
		0.65537	124.395
		0.65972	124.968
		0.6641	125.541
		0.66852	126.115
		0.67296	126.688
		0.67742	127.261
		0.68192	127.834
		0.68643	128.408
		0.69097	128.981
		0.69553	129.554
		0.7001	130.127
		0.70469	130.701
		0.7093	131.274
		0.71391	131.847
		0.71854	132.42
		0.72318	132.994
		0.72782	133.567
		0.73247	134.14
		0.73712	134.713
		0.74177	135.287
		0.74642	135.86
		0.75107	136.433
		0.75571	137.006
		0.76035	137.58
		0.76498	138.153
		0.7696	138.726
		0.77421	139.299
		0.7788	139.873
		0.78338	140.446
		0.78794	141.019
		0.79248	141.592
		0.797	142.166
		0.8015	142.739
		0.80598	143.312
		0.81042	143.885
		0.81484	144.459
		0.81923	145.032
		0.82359	145.605
		0.82791	146.178
		0.8322	146.752
		0.83645	147.325
		0.84067	147.898
		0.84484	148.471
		0.84897	149.045
		0.85306	149.618
		0.8571	150.191
		0.8611	150.764
		0.86504	151.338
		0.86894	151.911
		0.87279	152.484
		0.87658	153.057
		0.88032	153.631
		0.884	154.204
		0.88762	154.777
		0.89119	155.35
		0.89469	155.924
		0.89814	156.497
		0.90152	157.07
		0.90483	157.643
		0.90808	158.217
		0.91126	158.79
		0.91437	159.363
		0.91742	159.936
		0.92039	160.51
		0.92329	161.083
		0.92612	161.656
		0.92887	162.229
		0.93155	162.803
		0.93415	163.376
		0.93667	163.949
		0.93911	164.522
		0.94148	165.096
		0.94376	165.669
		0.94596	166.242
		0.94808	166.815
		0.95012	167.389
		0.95207	167.962
		0.95394	168.535
		0.95572	169.108
		0.95742	169.682
		0.95903	170.255
		0.96055	170.828
		0.96198	171.401
		0.96333	171.975
		0.96458	172.548
		0.96575	173.121
		0.96682	173.694
		0.96781	174.268
		0.9687	174.841
		0.9695	175.414
		0.97021	175.987
		0.97083	176.561
		0.97135	177.134
		0.97179	177.707
		0.97213	178.28
		0.97237	178.853
		0.97253	179.427
		0.97259	180
		0.97256	180.573
		0.97243	181.147
		0.97222	181.72
		0.97191	182.293
		0.9715	182.866
		0.97101	183.439
		0.97042	184.013
		0.96974	184.586
		0.96896	185.159
		0.9681	185.732
		0.96715	186.306
		0.9661	186.879
		0.96496	187.452
		0.96374	188.025
		0.96242	188.599
		0.96102	189.172
		0.95952	189.745
		0.95794	190.318
		0.95627	190.892
		0.95452	191.465
		0.95268	192.038
		0.95075	192.611
		0.94874	193.185
		0.94665	193.758
		0.94447	194.331
		0.94221	194.904
		0.93988	195.478
		0.93746	196.051
		0.93496	196.624
		0.93238	197.197
		0.92973	197.771
		0.927	198.344
		0.9242	198.917
		0.92132	199.49
		0.91837	200.064
		0.91535	200.637
		0.91226	201.21
		0.9091	201.783
		0.90587	202.357
		0.90258	202.93
		0.89922	203.503
		0.8958	204.076
		0.89231	204.65
		0.88877	205.223
		0.88516	205.796
		0.8815	206.369
		0.87778	206.943
		0.874	207.516
		0.87017	208.089
		0.86629	208.662
		0.86236	209.236
		0.85838	209.809
		0.85435	210.382
		0.85028	210.955
		0.84616	211.529
		0.842	212.102
		0.8378	212.675
		0.83356	213.248
		0.82928	213.822
		0.82497	214.395
		0.82062	214.968
		0.81624	215.541
		0.81183	216.115
		0.8074	216.688
		0.80293	217.261
		0.79844	217.834
		0.79393	218.408
		0.78939	218.981
		0.78483	219.554
		0.78026	220.127
		0.77567	220.701
		0.77107	221.274
		0.76645	221.847
		0.76183	222.42
		0.75719	222.994
		0.75255	223.567
		0.7479	224.14
		0.74325	224.713
		0.7386	225.287
		0.73395	225.86
		0.7293	226.433
		0.72465	227.006
		0.72002	227.58
		0.71539	228.153
		0.71077	228.726
		0.70616	229.299
		0.70156	229.873
		0.69698	230.446
		0.69242	231.019
		0.68788	231.592
		0.68335	232.166
		0.67885	232.739
		0.67438	233.312
		0.66993	233.885
		0.66551	234.459
		0.66111	235.032
		0.65675	235.605
		0.65243	236.178
		0.64814	236.752
		0.64388	237.325
		0.63966	237.898
		0.63549	238.471
		0.63135	239.045
		0.62726	239.618
		0.62322	240.191
		0.61922	240.764
		0.61527	241.338
		0.61136	241.911
		0.60751	242.484
		0.60372	243.057
		0.59998	243.631
		0.59629	244.204
		0.59266	244.777
		0.58909	245.35
		0.58558	245.924
		0.58213	246.497
		0.57875	247.07
		0.57543	247.643
		0.57218	248.217
		0.56899	248.79
		0.56587	249.363
		0.56282	249.936
		0.55984	250.51
		0.55694	251.083
		0.5541	251.656
		0.55134	252.229
		0.54866	252.803
		0.54606	253.376
		0.54353	253.949
		0.54108	254.522
		0.53871	255.096
		0.53641	255.669
		0.53421	256.242
		0.53208	256.815
		0.53004	257.389
		0.52808	257.962
		0.5262	258.535
		0.52441	259.108
		0.52271	259.682
		0.52109	260.255
		0.51957	260.828
		0.51813	261.401
		0.51677	261.975
		0.51551	262.548
		0.51434	263.121
		0.51326	263.694
		0.51227	264.268
		0.51137	264.841
		0.51056	265.414
		0.50984	265.987
		0.50921	266.561
		0.50868	267.134
		0.50824	267.707
		0.50789	268.28
		0.50764	268.853
		0.50748	269.427
		0.50741	270
		0.50743	270.573
		0.50755	271.147
		0.50776	271.72
		0.50806	272.293
		0.50846	272.866
		0.50895	273.439
		0.50953	274.013
		0.5102	274.586
		0.51097	275.159
		0.51182	275.732
		0.51277	276.306
		0.51381	276.879
		0.51494	277.452
		0.51616	278.025
		0.51747	278.599
		0.51887	279.172
		0.52035	279.745
		0.52193	280.318
		0.52359	280.892
		0.52534	281.465
		0.52717	282.038
		0.52909	282.611
		0.53109	283.185
		0.53318	283.758
		0.53535	284.331
		0.5376	284.904
		0.53993	285.478
		0.54235	286.051
		0.54484	286.624
		0.54741	287.197
		0.55005	287.771
		0.55278	288.344
		0.55557	288.917
		0.55844	289.49
		0.56139	290.064
		0.5644	290.637
		0.56749	291.21
		0.57064	291.783
		0.57387	292.357
		0.57715	292.93
		0.58051	293.503
		0.58393	294.076
		0.58741	294.65
		0.59095	295.223
		0.59455	295.796
		0.59821	296.369
		0.60192	296.943
		0.60569	297.516
		0.60952	298.089
		0.61339	298.662
		0.61732	299.236
		0.6213	299.809
		0.62532	300.382
		0.62939	300.955
		0.63351	301.529
		0.63766	302.102
		0.64186	302.675
		0.6461	303.248
		0.65037	303.822
		0.65468	304.395
		0.65903	304.968
		0.6634	305.541
		0.66781	306.115
		0.67225	306.688
		0.67671	307.261
		0.6812	307.834
		0.68571	308.408
		0.69025	308.981
		0.6948	309.554
		0.69937	310.127
		0.70396	310.701
		0.70856	311.274
		0.71318	311.847
		0.7178	312.42
		0.72244	312.994
		0.72708	313.567
		0.73173	314.14
		0.73638	314.713
		0.74103	315.287
		0.74568	315.86
		0.75033	316.433
		0.75497	317.006
		0.75961	317.58
		0.76424	318.153
		0.76886	318.726
		0.77347	319.299
		0.77807	319.873
		0.78265	320.446
		0.78722	321.019
		0.79176	321.592
		0.79629	322.166
		0.80079	322.739
		0.80527	323.312
		0.80972	323.885
		0.81414	324.459
		0.81853	325.032
		0.8229	325.605
		0.82723	326.178
		0.83152	326.752
		0.83578	327.325
		0.84	327.898
		0.84418	328.471
		0.84832	329.045
		0.85241	329.618
		0.85646	330.191
		0.86046	330.764
		0.86442	331.338
		0.86832	331.911
		0.87218	332.484
		0.87598	333.057
		0.87973	333.631
		0.88342	334.204
		0.88705	334.777
		0.89062	335.35
		0.89414	335.924
		0.89759	336.497
		0.90098	337.07
		0.90431	337.643
		0.90757	338.217
		0.91076	338.79
		0.91388	339.363
		0.91694	339.936
		0.91992	340.51
		0.92283	341.083
		0.92567	341.656
		0.92844	342.229
		0.93112	342.803
		0.93374	343.376
		0.93627	343.949
		0.93873	344.522
		0.94111	345.096
		0.9434	345.669
		0.94562	346.242
		0.94775	346.815
		0.9498	347.389
		0.95177	347.962
		0.95365	348.535
		0.95544	349.108
		0.95715	349.682
		0.95878	350.255
		0.96031	350.828
		0.96176	351.401
		0.96312	351.975
		0.96439	352.548
		0.96557	353.121
		0.96666	353.694
		0.96766	354.268
		0.96856	354.841
		0.96938	355.414
		0.9701	355.987
		0.97074	356.561
		0.97128	357.134
		0.97172	357.707
		0.97208	358.28
		0.97234	358.853
		0.97251	359.427
		0.97259	360
		Normalized Intensity	Angle (°)
	Data 5（30 mN）	1	0
		0.78869	20
		0.67929	40
		0.52802	60
		0.42838	80
		0.35388	100
		0.50468	120
		0.56237	140
		0.68227	160
		0.80578	180
		0.91142	200
		0.89802	220
		0.50468	240
		0.35388	260
		0.42838	280
		0.52802	300
		1	320
		0.97848	340
		1	360
		Normalized Intensity	Angle (°)
	Data 6（fitting curve of data5）	0.94198	0
		0.94193	0.57325
		0.94176	1.1465
		0.94149	1.71975
		0.9411	2.29299
		0.94061	2.86624
		0.94	3.43949
		0.93929	4.01274
		0.93846	4.58599
		0.93753	5.15924
		0.93649	5.73248
		0.93534	6.30573
		0.93408	6.87898
		0.93272	7.45223
		0.93125	8.02548
		0.92967	8.59873
		0.92799	9.17197
		0.9262	9.74522
		0.92431	10.3185
		0.92232	10.8917
		0.92022	11.465
		0.91803	12.0382
		0.91573	12.6115
		0.91333	13.1847
		0.91083	13.758
		0.90824	14.3312
		0.90555	14.9045
		0.90276	15.4777
		0.89988	16.051
		0.89691	16.6242
		0.89384	17.1974
		0.89068	17.7707
		0.88743	18.3439
		0.8841	18.9172
		0.88067	19.4904
		0.87716	20.0637
		0.87357	20.6369
		0.86989	21.2102
		0.86614	21.7834
		0.8623	22.3567
		0.85838	22.9299
		0.85439	23.5032
		0.85032	24.0764
		0.84618	24.6497
		0.84197	25.2229
		0.83768	25.7962
		0.83333	26.3694
		0.82891	26.9427
		0.82443	27.5159
		0.81988	28.0892
		0.81527	28.6624
		0.81061	29.2357
		0.80588	29.8089
		0.8011	30.3822
		0.79626	30.9554
		0.79137	31.5287
		0.78644	32.1019
		0.78145	32.6752
		0.77642	33.2484
		0.77134	33.8217
		0.76623	34.3949
		0.76107	34.9682
		0.75587	35.5414
		0.75064	36.1146
		0.74538	36.6879
		0.74008	37.2612
		0.73475	37.8344
		0.7294	38.4076
		0.72402	38.9809
		0.71862	39.5541
		0.7132	40.1274
		0.70775	40.7006
		0.7023	41.2739
		0.69682	41.8471
		0.69134	42.4204
		0.68584	42.9936
		0.68034	43.5669
		0.67483	44.1401
		0.66932	44.7134
		0.66381	45.2866
		0.6583	45.8599
		0.65279	46.4331
		0.64729	47.0064
		0.64179	47.5796
		0.63631	48.1529
		0.63083	48.7261
		0.62537	49.2994
		0.61993	49.8726
		0.61451	50.4459
		0.6091	51.0191
		0.60372	51.5924
		0.59837	52.1656
		0.59304	52.7388
		0.58774	53.3121
		0.58247	53.8854
		0.57724	54.4586
		0.57204	55.0318
		0.56688	55.6051
		0.56176	56.1783
		0.55668	56.7516
		0.55164	57.3248
		0.54665	57.8981
		0.54171	58.4713
		0.53682	59.0446
		0.53198	59.6178
		0.52719	60.1911
		0.52246	60.7643
		0.51779	61.3376
		0.51318	61.9108
		0.50862	62.4841
		0.50414	63.0573
		0.49971	63.6306
		0.49535	64.2038
		0.49106	64.7771
		0.48685	65.3503
		0.4827	65.9236
		0.47862	66.4968
		0.47463	67.0701
		0.4707	67.6433
		0.46686	68.2166
		0.4631	68.7898
		0.45941	69.3631
		0.45581	69.9363
		0.4523	70.5096
		0.44887	71.0828
		0.44552	71.656
		0.44227	72.2293
		0.4391	72.8025
		0.43603	73.3758
		0.43305	73.949
		0.43016	74.5223
		0.42736	75.0955
		0.42467	75.6688
		0.42206	76.242
		0.41956	76.8153
		0.41715	77.3885
		0.41485	77.9618
		0.41264	78.535
		0.41054	79.1083
		0.40854	79.6815
		0.40664	80.2548
		0.40484	80.828
		0.40315	81.4013
		0.40157	81.9745
		0.40009	82.5478
		0.39872	83.121
		0.39745	83.6943
		0.39629	84.2675
		0.39524	84.8408
		0.3943	85.414
		0.39347	85.9873
		0.39275	86.5605
		0.39213	87.1338
		0.39163	87.707
		0.39123	88.2802
		0.39095	88.8535
		0.39078	89.4267
		0.39071	90
		0.39076	90.5733
		0.39092	91.1465
		0.39118	91.7198
		0.39156	92.293
		0.39205	92.8662
		0.39264	93.4395
		0.39335	94.0127
		0.39416	94.586
		0.39509	95.1592
		0.39612	95.7325
		0.39726	96.3057
		0.39851	96.879
		0.39986	97.4522
		0.40133	98.0255
		0.40289	98.5987
		0.40457	99.172
		0.40634	99.7452
		0.40823	100.318
		0.41021	100.892
		0.4123	101.465
		0.41449	102.038
		0.41678	102.611
		0.41917	103.185
		0.42166	103.758
		0.42424	104.331
		0.42693	104.904
		0.42971	105.478
		0.43258	106.051
		0.43555	106.624
		0.43861	107.197
		0.44176	107.771
		0.445	108.344
		0.44833	108.917
		0.45175	109.49
		0.45525	110.064
		0.45883	110.637
		0.4625	111.21
		0.46625	111.783
		0.47009	112.357
		0.474	112.93
		0.47798	113.503
		0.48204	114.076
		0.48618	114.65
		0.49039	115.223
		0.49467	115.796
		0.49901	116.369
		0.50343	116.943
		0.50791	117.516
		0.51245	118.089
		0.51705	118.662
		0.52172	119.236
		0.52644	119.809
		0.53121	120.382
		0.53605	120.955
		0.54093	121.529
		0.54586	122.102
		0.55084	122.675
		0.55587	123.248
		0.56095	123.822
		0.56606	124.395
		0.57121	124.968
		0.57641	125.541
		0.58164	126.115
		0.5869	126.688
		0.59219	127.261
		0.59752	127.834
		0.60287	128.408
		0.60824	128.981
		0.61364	129.554
		0.61907	130.127
		0.62451	130.701
		0.62996	131.274
		0.63543	131.847
		0.64092	132.42
		0.64641	132.994
		0.65191	133.567
		0.65742	134.14
		0.66293	134.713
		0.66844	135.287
		0.67396	135.86
		0.67947	136.433
		0.68497	137.006
		0.69046	137.58
		0.69595	138.153
		0.70143	138.726
		0.70689	139.299
		0.71233	139.873
		0.71776	140.446
		0.72316	141.019
		0.72854	141.592
		0.7339	142.166
		0.73923	142.739
		0.74453	143.312
		0.7498	143.885
		0.75504	144.459
		0.76024	145.032
		0.76541	145.605
		0.77053	146.178
		0.77561	146.752
		0.78065	147.325
		0.78565	147.898
		0.79059	148.471
		0.79549	149.045
		0.80033	149.618
		0.80512	150.191
		0.80986	150.764
		0.81453	151.338
		0.81915	151.911
		0.82371	152.484
		0.8282	153.057
		0.83263	153.631
		0.837	154.204
		0.84129	154.777
		0.84552	155.35
		0.84967	155.924
		0.85375	156.497
		0.85775	157.07
		0.86168	157.643
		0.86553	158.217
		0.8693	158.79
		0.87299	159.363
		0.8766	159.936
		0.88012	160.51
		0.88356	161.083
		0.88691	161.656
		0.89017	162.229
		0.89334	162.803
		0.89642	163.376
		0.89941	163.949
		0.90231	164.522
		0.90511	165.096
		0.90782	165.669
		0.91043	166.242
		0.91294	166.815
		0.91535	167.389
		0.91767	167.962
		0.91988	168.535
		0.92199	169.108
		0.924	169.682
		0.92591	170.255
		0.92771	170.828
		0.92941	171.401
		0.931	171.975
		0.93249	172.548
		0.93387	173.121
		0.93515	173.694
		0.93631	174.268
		0.93737	174.841
		0.93832	175.414
		0.93916	175.987
		0.93989	176.561
		0.94052	177.134
		0.94103	177.707
		0.94143	178.28
		0.94173	178.853
		0.94191	179.427
		0.94198	180
		0.94194	180.573
		0.9418	181.147
		0.94154	181.72
		0.94117	182.293
		0.94069	182.866
		0.9401	183.439
		0.93941	184.013
		0.9386	184.586
		0.93768	185.159
		0.93666	185.732
		0.93553	186.306
		0.93429	186.879
		0.93294	187.452
		0.93149	188.025
		0.92993	188.599
		0.92826	189.172
		0.92649	189.745
		0.92462	190.318
		0.92264	190.892
		0.92056	191.465
		0.91838	192.038
		0.9161	192.611
		0.91372	193.185
		0.91124	193.758
		0.90866	194.331
		0.90598	194.904
		0.90321	195.478
		0.90035	196.051
		0.89739	196.624
		0.89433	197.197
		0.89119	197.771
		0.88796	198.344
		0.88463	198.917
		0.88122	199.49
		0.87773	200.064
		0.87415	200.637
		0.87049	201.21
		0.86674	201.783
		0.86292	202.357
		0.85901	202.93
		0.85503	203.503
		0.85098	204.076
		0.84685	204.65
		0.84264	205.223
		0.83837	205.796
		0.83403	206.369
		0.82962	206.943
		0.82515	207.516
		0.82061	208.089
		0.81601	208.662
		0.81135	209.236
		0.80664	209.809
		0.80186	210.382
		0.79704	210.955
		0.79216	211.529
		0.78723	212.102
		0.78225	212.675
		0.77722	213.248
		0.77215	213.822
		0.76704	214.395
		0.76189	214.968
		0.7567	215.541
		0.75148	216.115
		0.74622	216.688
		0.74092	217.261
		0.7356	217.834
		0.73025	218.408
		0.72488	218.981
		0.71948	219.554
		0.71406	220.127
		0.70862	220.701
		0.70317	221.274
		0.6977	221.847
		0.69221	222.42
		0.68672	222.994
		0.68122	223.567
		0.67571	224.14
		0.6702	224.713
		0.66469	225.287
		0.65918	225.86
		0.65367	226.433
		0.64816	227.006
		0.64267	227.58
		0.63718	228.153
		0.6317	228.726
		0.62624	229.299
		0.6208	229.873
		0.61537	230.446
		0.60996	231.019
		0.60458	231.592
		0.59922	232.166
		0.59388	232.739
		0.58858	233.312
		0.58331	233.885
		0.57807	234.459
		0.57286	235.032
		0.5677	235.605
		0.56257	236.178
		0.55748	236.752
		0.55244	237.325
		0.54744	237.898
		0.5425	238.471
		0.5376	239.045
		0.53275	239.618
		0.52795	240.191
		0.52321	240.764
		0.51853	241.338
		0.51391	241.911
		0.50935	242.484
		0.50485	243.057
		0.50041	243.631
		0.49604	244.204
		0.49174	244.777
		0.48751	245.35
		0.48335	245.924
		0.47927	246.497
		0.47526	247.07
		0.47132	247.643
		0.46747	248.217
		0.46369	248.79
		0.45999	249.363
		0.45638	249.936
		0.45285	250.51
		0.44941	251.083
		0.44605	251.656
		0.44278	252.229
		0.4396	252.803
		0.43651	253.376
		0.43352	253.949
		0.43061	254.522
		0.4278	255.096
		0.42509	255.669
		0.42247	256.242
		0.41995	256.815
		0.41753	257.389
		0.41521	257.962
		0.41299	258.535
		0.41087	259.108
		0.40885	259.682
		0.40693	260.255
		0.40512	260.828
		0.40342	261.401
		0.40181	261.975
		0.40032	262.548
		0.39893	263.121
		0.39765	263.694
		0.39647	264.268
		0.3954	264.841
		0.39445	265.414
		0.3936	265.987
		0.39286	266.561
		0.39222	267.134
		0.3917	267.707
		0.39129	268.28
		0.39099	268.853
		0.3908	269.427
		0.39072	270
		0.39074	270.573
		0.39088	271.147
		0.39113	271.72
		0.39149	272.293
		0.39196	272.866
		0.39254	273.439
		0.39323	274.013
		0.39403	274.586
		0.39493	275.159
		0.39595	275.732
		0.39707	276.306
		0.3983	276.879
		0.39964	277.452
		0.40109	278.025
		0.40264	278.599
		0.40429	279.172
		0.40605	279.745
		0.40792	280.318
		0.40989	280.892
		0.41196	281.465
		0.41413	282.038
		0.41641	282.611
		0.41878	283.185
		0.42125	283.758
		0.42383	284.331
		0.42649	284.904
		0.42926	285.478
		0.43212	286.051
		0.43507	286.624
		0.43811	287.197
		0.44125	287.771
		0.44448	288.344
		0.44779	288.917
		0.4512	289.49
		0.45468	290.064
		0.45826	290.637
		0.46191	291.21
		0.46565	291.783
		0.46947	292.357
		0.47337	292.93
		0.47734	293.503
		0.48139	294.076
		0.48552	294.65
		0.48971	295.223
		0.49398	295.796
		0.49832	296.369
		0.50272	296.943
		0.50719	297.516
		0.51172	298.089
		0.51631	298.662
		0.52097	299.236
		0.52568	299.809
		0.53045	300.382
		0.53527	300.955
		0.54015	301.529
		0.54507	302.102
		0.55005	302.675
		0.55507	303.248
		0.56013	303.822
		0.56524	304.395
		0.57039	304.968
		0.57558	305.541
		0.5808	306.115
		0.58606	306.688
		0.59135	307.261
		0.59667	307.834
		0.60201	308.408
		0.60739	308.981
		0.61278	309.554
		0.6182	310.127
		0.62364	310.701
		0.62909	311.274
		0.63456	311.847
		0.64004	312.42
		0.64554	312.994
		0.65104	313.567
		0.65654	314.14
		0.66205	314.713
		0.66757	315.287
		0.67308	315.86
		0.67859	316.433
		0.68409	317.006
		0.68959	317.58
		0.69508	318.153
		0.70055	318.726
		0.70602	319.299
		0.71146	319.873
		0.71689	320.446
		0.7223	321.019
		0.72769	321.592
		0.73305	322.166
		0.73839	322.739
		0.74369	323.312
		0.74897	323.885
		0.75421	324.459
		0.75942	325.032
		0.76459	325.605
		0.76972	326.178
		0.77481	326.752
		0.77985	327.325
		0.78485	327.898
		0.78981	328.471
		0.79471	329.045
		0.79956	329.618
		0.80436	330.191
		0.80911	330.764
		0.81379	331.338
		0.81842	331.911
		0.82299	332.484
		0.82749	333.057
		0.83193	333.631
		0.83631	334.204
		0.84061	334.777
		0.84485	335.35
		0.84901	335.924
		0.8531	336.497
		0.85712	337.07
		0.86106	337.643
		0.86492	338.217
		0.86871	338.79
		0.87241	339.363
		0.87603	339.936
		0.87956	340.51
		0.88302	341.083
		0.88638	341.656
		0.88966	342.229
		0.89284	342.803
		0.89594	343.376
		0.89894	343.949
		0.90185	344.522
		0.90467	345.096
		0.90739	345.669
		0.91002	346.242
		0.91255	346.815
		0.91498	347.389
		0.91731	347.962
		0.91953	348.535
		0.92166	349.108
		0.92369	349.682
		0.92561	350.255
		0.92743	350.828
		0.92915	351.401
		0.93076	351.975
		0.93226	352.548
		0.93366	353.121
		0.93495	353.694
		0.93613	354.268
		0.93721	354.841
		0.93818	355.414
		0.93903	355.987
		0.93978	356.561
		0.94042	357.134
		0.94095	357.707
		0.94138	358.28
		0.94169	358.853
		0.94189	359.427
		0.94198	360

## Sheet: Figure 4e
Figure 4e
		Theoretical prediction			Experimental data
		tanα	Poisson's ratios		tanα	Poisson's ratios
	Data	0	0		0.644	-0.31±0.08
		0.005	-3.96534e-05		0.722	-0.46±0.02
		0.01	-0.000158595		0.77	-0.53±0.06
		0.015	-0.000356766
		0.02	-0.000634074
		0.025	-0.000990384
		0.03	-0.00143
		0.035	-0.00194
		0.04	-0.00253
		0.045	-0.0032
		0.05	-0.00395
		0.055	-0.00478
		0.06	-0.00568
		0.065	-0.00666
		0.07	-0.00771
		0.075	-0.00884
		0.08	-0.01005
		0.085	-0.01133
		0.09	-0.01268
		0.095	-0.01411
		0.1	-0.01561
		0.105	-0.01718
		0.11	-0.01883
		0.115	-0.02054
		0.12	-0.02233
		0.125	-0.02418
		0.13	-0.0261
		0.135	-0.02809
		0.14	-0.03014
		0.145	-0.03226
		0.15	-0.03445
		0.155	-0.0367
		0.16	-0.03901
		0.165	-0.04138
		0.17	-0.04381
		0.175	-0.04631
		0.18	-0.04886
		0.185	-0.05147
		0.19	-0.05413
		0.195	-0.05686
		0.2	-0.05963
		0.205	-0.06246
		0.21	-0.06534
		0.215	-0.06827
		0.22	-0.07125
		0.225	-0.07428
		0.23	-0.07736
		0.235	-0.08049
		0.24	-0.08365
		0.245	-0.08687
		0.25	-0.09012
		0.255	-0.09342
		0.26	-0.09676
		0.265	-0.10014
		0.27	-0.10355
		0.275	-0.10701
		0.28	-0.1105
		0.285	-0.11402
		0.29	-0.11758
		0.295	-0.12117
		0.3	-0.12479
		0.305	-0.12844
		0.31	-0.13212
		0.315	-0.13582
		0.32	-0.13956
		0.325	-0.14332
		0.33	-0.1471
		0.335	-0.15091
		0.34	-0.15474
		0.345	-0.15859
		0.35	-0.16246
		0.355	-0.16635
		0.36	-0.17026
		0.365	-0.17419
		0.37	-0.17813
		0.375	-0.18208
		0.38	-0.18606
		0.385	-0.19004
		0.39	-0.19403
		0.395	-0.19804
		0.4	-0.20206
		0.405	-0.20608
		0.41	-0.21012
		0.415	-0.21416
		0.42	-0.21821
		0.425	-0.22226
		0.43	-0.22632
		0.435	-0.23039
		0.44	-0.23445
		0.445	-0.23852
		0.45	-0.24259
		0.455	-0.24667
		0.46	-0.25074
		0.465	-0.25481
		0.47	-0.25888
		0.475	-0.26295
		0.48	-0.26702
		0.485	-0.27108
		0.49	-0.27514
		0.495	-0.27919
		0.5	-0.28324
		0.505	-0.28728
		0.51	-0.29132
		0.515	-0.29535
		0.52	-0.29937
		0.525	-0.30339
		0.53	-0.30739
		0.535	-0.31139
		0.54	-0.31538
		0.545	-0.31935
		0.55	-0.32332
		0.555	-0.32727
		0.56	-0.33122
		0.565	-0.33515
		0.57	-0.33907
		0.575	-0.34298
		0.58	-0.34687
		0.585	-0.35075
		0.59	-0.35462
		0.595	-0.35847
		0.6	-0.36231
		0.605	-0.36614
		0.61	-0.36995
		0.615	-0.37374
		0.62	-0.37752
		0.625	-0.38128
		0.63	-0.38502
		0.635	-0.38875
		0.64	-0.39247
		0.645	-0.39616
		0.65	-0.39984
		0.655	-0.4035
		0.66	-0.40715
		0.665	-0.41077
		0.67	-0.41438
		0.675	-0.41797
		0.68	-0.42154
		0.685	-0.4251
		0.69	-0.42863
		0.695	-0.43215
		0.7	-0.43565
		0.705	-0.43913
		0.71	-0.44259
		0.715	-0.44603
		0.72	-0.44945
		0.725	-0.45285
		0.73	-0.45623
		0.735	-0.4596
		0.74	-0.46294
		0.745	-0.46626
		0.75	-0.46957
		0.755	-0.47285
		0.76	-0.47612
		0.765	-0.47937
		0.77	-0.48259
		0.775	-0.4858
		0.78	-0.48898
		0.785	-0.49215
		0.79	-0.4953
		0.795	-0.49842
		0.8	-0.50153
		0.805	-0.50462
		0.81	-0.50769
		0.815	-0.51073
		0.82	-0.51376
		0.825	-0.51677
		0.83	-0.51976
		0.835	-0.52273
		0.84	-0.52568
		0.845	-0.52861
		0.85	-0.53152
		0.855	-0.53441
		0.86	-0.53728
		0.865	-0.54013
		0.87	-0.54296
		0.875	-0.54577
		0.88	-0.54857
		0.885	-0.55134
		0.89	-0.5541
		0.895	-0.55683
		0.9	-0.55955
		0.905	-0.56225
		0.91	-0.56493
		0.915	-0.56759
		0.92	-0.57023
		0.925	-0.57285
		0.93	-0.57546
		0.935	-0.57804
		0.94	-0.58061
		0.945	-0.58316
		0.95	-0.58569
		0.955	-0.58821
		0.96	-0.5907
		0.965	-0.59318
		0.97	-0.59564
		0.975	-0.59808
		0.98	-0.60051
		0.985	-0.60291
		0.99	-0.6053
		0.995	-0.60767
		1	-0.61003
		1.005	-0.61237
		1.01	-0.61469
		1.015	-0.61699
		1.02	-0.61928
		1.025	-0.62155
		1.03	-0.6238
		1.035	-0.62604
		1.04	-0.62826
		1.045	-0.63046
		1.05	-0.63265
		1.055	-0.63482
		1.06	-0.63698
		1.065	-0.63912
		1.07	-0.64124
		1.075	-0.64335
		1.08	-0.64544
		1.085	-0.64752
		1.09	-0.64958
		1.095	-0.65163
		1.1	-0.65366
		1.105	-0.65567
		1.11	-0.65767
		1.115	-0.65966
		1.12	-0.66163
		1.125	-0.66359
		1.13	-0.66553
		1.135	-0.66746
		1.14	-0.66937
		1.145	-0.67127
		1.15	-0.67316
		1.155	-0.67503
		1.16	-0.67689
		1.165	-0.67873
		1.17	-0.68056
		1.175	-0.68238
		1.18	-0.68418
		1.185	-0.68597
		1.19	-0.68775
		1.195	-0.68951
		1.2	-0.69126
		1.205	-0.693
		1.21	-0.69472
		1.215	-0.69643
		1.22	-0.69813
		1.225	-0.69982
		1.23	-0.70149
		1.235	-0.70315
		1.24	-0.7048
		1.245	-0.70643
		1.25	-0.70806
		1.255	-0.70967
		1.26	-0.71127
		1.265	-0.71286
		1.27	-0.71444
		1.275	-0.716
		1.28	-0.71756
		1.285	-0.7191
		1.29	-0.72063
		1.295	-0.72215
		1.3	-0.72366
		1.305	-0.72515
		1.31	-0.72664
		1.315	-0.72811
		1.32	-0.72958
		1.325	-0.73103
		1.33	-0.73248
		1.335	-0.73391
		1.34	-0.73533
		1.345	-0.73674
		1.35	-0.73814
		1.355	-0.73953
		1.36	-0.74092
		1.365	-0.74229
		1.37	-0.74365
		1.375	-0.745
		1.38	-0.74634
		1.385	-0.74767
		1.39	-0.74899
		1.395	-0.7503
		1.4	-0.75161
		1.405	-0.7529
		1.41	-0.75418
		1.415	-0.75546
		1.42	-0.75672
		1.425	-0.75798
		1.43	-0.75923
		1.435	-0.76047
		1.44	-0.76169
		1.445	-0.76292
		1.45	-0.76413
		1.455	-0.76533
		1.46	-0.76652
		1.465	-0.76771
		1.47	-0.76889
		1.475	-0.77006
		1.48	-0.77122
		1.485	-0.77237
		1.49	-0.77352
		1.495	-0.77465
		1.5	-0.77578
		1.505	-0.7769
		1.51	-0.77801
		1.515	-0.77912
		1.52	-0.78021
		1.525	-0.7813
		1.53	-0.78238
		1.535	-0.78346
		1.54	-0.78452
		1.545	-0.78558
		1.55	-0.78663
		1.555	-0.78768
		1.56	-0.78871
		1.565	-0.78974
		1.57	-0.79077
		1.575	-0.79178
		1.58	-0.79279
		1.585	-0.79379
		1.59	-0.79478
		1.595	-0.79577
		1.6	-0.79675
		1.605	-0.79773
		1.61	-0.79869
		1.615	-0.79965
		1.62	-0.80061
		1.625	-0.80155
		1.63	-0.80249
		1.635	-0.80343
		1.64	-0.80436
		1.645	-0.80528
		1.65	-0.80619
		1.655	-0.8071
		1.66	-0.80801
		1.665	-0.8089
		1.67	-0.80979
		1.675	-0.81068
		1.68	-0.81156
		1.685	-0.81243
		1.69	-0.8133
		1.695	-0.81416
		1.7	-0.81501
		1.705	-0.81586
		1.71	-0.81671
		1.715	-0.81754
		1.72	-0.81838
		1.725	-0.8192
		1.73	-0.82002
		1.735	-0.82084
		1.74	-0.82165
		1.745	-0.82246
		1.75	-0.82326
		1.755	-0.82405
		1.76	-0.82484
		1.765	-0.82562
		1.77	-0.8264
		1.775	-0.82718
		1.78	-0.82795
		1.785	-0.82871
		1.79	-0.82947
		1.795	-0.83022
		1.8	-0.83097
		1.805	-0.83172
		1.81	-0.83245
		1.815	-0.83319
		1.82	-0.83392
		1.825	-0.83464
		1.83	-0.83536
		1.835	-0.83608
		1.84	-0.83679
		1.845	-0.8375
		1.85	-0.8382
		1.855	-0.8389
		1.86	-0.83959
		1.865	-0.84028
		1.87	-0.84096
		1.875	-0.84164
		1.88	-0.84232
		1.885	-0.84299
		1.89	-0.84365
		1.895	-0.84432
		1.9	-0.84497
		1.905	-0.84563
		1.91	-0.84628
		1.915	-0.84692
		1.92	-0.84757
		1.925	-0.8482
		1.93	-0.84884
		1.935	-0.84947
		1.94	-0.85009
		1.945	-0.85072
		1.95	-0.85133
		1.955	-0.85195
		1.96	-0.85256
		1.965	-0.85317
		1.97	-0.85377
		1.975	-0.85437
		1.98	-0.85496
		1.985	-0.85556
		1.99	-0.85614
		1.995	-0.85673
		2	-0.85731
		2.005	-0.85789
		2.01	-0.85846
		2.015	-0.85903
		2.02	-0.8596
		2.025	-0.86016
		2.03	-0.86072
		2.035	-0.86128
		2.04	-0.86183
		2.045	-0.86238
		2.05	-0.86293
		2.055	-0.86347
		2.06	-0.86401
		2.065	-0.86455
		2.07	-0.86508
		2.075	-0.86561
		2.08	-0.86614
		2.085	-0.86666
		2.09	-0.86718
		2.095	-0.8677
		2.1	-0.86822
		2.105	-0.86873
		2.11	-0.86924
		2.115	-0.86974
		2.12	-0.87024
		2.125	-0.87074
		2.13	-0.87124
		2.135	-0.87173
		2.14	-0.87222
		2.145	-0.87271
		2.15	-0.8732
		2.155	-0.87368
		2.16	-0.87416
		2.165	-0.87464
		2.17	-0.87511
		2.175	-0.87558
		2.18	-0.87605
		2.185	-0.87652
		2.19	-0.87698
		2.195	-0.87744
		2.2	-0.8779
		2.205	-0.87835
		2.21	-0.8788
		2.215	-0.87925
		2.22	-0.8797
		2.225	-0.88014
		2.23	-0.88059
		2.235	-0.88103
		2.24	-0.88146
		2.245	-0.8819
		2.25	-0.88233
		2.255	-0.88276
		2.26	-0.88319
		2.265	-0.88361
		2.27	-0.88403
		2.275	-0.88445
		2.28	-0.88487
		2.285	-0.88529
		2.29	-0.8857
		2.295	-0.88611
		2.3	-0.88652
		2.305	-0.88693
		2.31	-0.88733
		2.315	-0.88773
		2.32	-0.88813
		2.325	-0.88853
		2.33	-0.88892
		2.335	-0.88932
		2.34	-0.88971
		2.345	-0.89009
		2.35	-0.89048
		2.355	-0.89086
		2.36	-0.89125
		2.365	-0.89163
		2.37	-0.892
		2.375	-0.89238
		2.38	-0.89275
		2.385	-0.89313
		2.39	-0.8935
		2.395	-0.89386
		2.4	-0.89423
		2.405	-0.89459
		2.41	-0.89495
		2.415	-0.89531
		2.42	-0.89567
		2.425	-0.89603
		2.43	-0.89638
		2.435	-0.89673
		2.44	-0.89708
		2.445	-0.89743
		2.45	-0.89778
		2.455	-0.89812
		2.46	-0.89847
		2.465	-0.89881
		2.47	-0.89915
		2.475	-0.89948
		2.48	-0.89982
		2.485	-0.90015
		2.49	-0.90048
		2.495	-0.90081
		2.5	-0.90114
		2.505	-0.90147
		2.51	-0.9018
		2.515	-0.90212
		2.52	-0.90244
		2.525	-0.90276
		2.53	-0.90308
		2.535	-0.9034
		2.54	-0.90371
		2.545	-0.90402
		2.55	-0.90434
		2.555	-0.90465
		2.56	-0.90495
		2.565	-0.90526
		2.57	-0.90557
		2.575	-0.90587
		2.58	-0.90617
		2.585	-0.90647
		2.59	-0.90677
		2.595	-0.90707
		2.6	-0.90737
		2.605	-0.90766
		2.61	-0.90795
		2.615	-0.90824
		2.62	-0.90853
		2.625	-0.90882
		2.63	-0.90911
		2.635	-0.9094
		2.64	-0.90968
		2.645	-0.90996
		2.65	-0.91024
		2.655	-0.91052
		2.66	-0.9108
		2.665	-0.91108
		2.67	-0.91136
		2.675	-0.91163
		2.68	-0.9119
		2.685	-0.91218
		2.69	-0.91245
		2.695	-0.91271
		2.7	-0.91298
		2.705	-0.91325
		2.71	-0.91351
		2.715	-0.91378
		2.72	-0.91404
		2.725	-0.9143
		2.73	-0.91456
		2.735	-0.91482
		2.74	-0.91508
		2.745	-0.91533
		2.75	-0.91559
		2.755	-0.91584
		2.76	-0.91609
		2.765	-0.91634
		2.77	-0.91659
		2.775	-0.91684
		2.78	-0.91709
		2.785	-0.91734
		2.79	-0.91758
		2.795	-0.91782
		2.8	-0.91807
		2.805	-0.91831
		2.81	-0.91855
		2.815	-0.91879
		2.82	-0.91903
		2.825	-0.91926
		2.83	-0.9195
		2.835	-0.91973
		2.84	-0.91997
		2.845	-0.9202
		2.85	-0.92043
		2.855	-0.92066
		2.86	-0.92089
		2.865	-0.92112
		2.87	-0.92135
		2.875	-0.92157
		2.88	-0.9218
		2.885	-0.92202
		2.89	-0.92224
		2.895	-0.92246
		2.9	-0.92268
		2.905	-0.9229
		2.91	-0.92312
		2.915	-0.92334
		2.92	-0.92356
		2.925	-0.92377
		2.93	-0.92399
		2.935	-0.9242
		2.94	-0.92441
		2.945	-0.92462
		2.95	-0.92483
		2.955	-0.92504
		2.96	-0.92525
		2.965	-0.92546
		2.97	-0.92567
		2.975	-0.92587
		2.98	-0.92608
		2.985	-0.92628
		2.99	-0.92648
		2.995	-0.92669
		3	-0.92689

[truncated: 20 more sheets: Figure S1a, Figure S1b, Figure S1c, Figure S1d, Figure S1e, Figure S1f, Figure S3, Figure S4a, Figure S4b, Figure S4c, Figure S4d, Figure S4e, Figure S4f, Figure S5, FIgure S6, Figure S7a, Figure S7b, Figure S7c, Figure S8, Figure S9]
